# Supplementary material for: Effects of Long-Term Endogenous Corticosteroid Exposure on Brain Volume and Glial Cells in the AdKO Mouse
Source: Front Neurosci. 2021 Feb 10;15:604103. doi: 10.3389/fnins.2021.604103 (PMC7902940; doi:10.3389/fnins.2021.604103)
Supplement: Supplementary file 1 [file Table_1.XLSX]

## Sheet: Supplementary table 1A. Males
Volumes of brain structures, relative to total brain volume.
	RELATIVE VOLUMES
	AdKO males		WT males
Structure	Volume	Stdev	Volume	Stdev	P-value
colliculus superior	0.0218	0.000356	0.0207	0.000291	0.000273
lobule 8 pyramis	0.00316	9.38e-05	0.00348	0.000108	0.000615
corpus callosum	0.0309	0.00159	0.0356	0.00149	0.000705
midbrain	0.0301	0.000572	0.0286	0.000353	0.000847
Anterior olfactory nucleus	0.00483	0.00015	0.00449	8.02e-05	0.00144
Medial amygdala	0.00216	0.000119	0.00189	7.05e-05	0.00162
pons	0.0388	0.000844	0.0369	0.000462	0.00168
hypothalamus	0.0237	0.000812	0.0216	0.000817	0.00185
nucleus accumbens	0.0108	0.000247	0.00999	0.000419	0.00348
Primary somatosensory cortex barrel field	0.0209	0.00189	0.0246	0.00105	0.00367
Secondary somatosensory cortex	0.0105	0.000272	0.0112	0.000349	0.00425
bed nucleus of stria terminalis	0.0036	0.000188	0.00329	9.57e-05	0.00859
SLu	0.00101	0.000104	0.000833	6.08e-05	0.00864
Medial preoptic nucleus	0.000236	5.4e-05	0.000153	1.87e-05	0.0104
Primary auditory cortex	0.00329	0.000239	0.00367	0.000166	0.0143
CA3Rad	0.00386	0.000319	0.00342	0.000111	0.0157
lateral septum	0.00649	0.000172	0.00607	0.000288	0.0161
Primary somatosensory cortex dysgranular zone	0.000666	8.4e-05	0.000795	5.68e-05	0.0173
Cingulum	0.00164	0.000144	0.00196	0.000217	0.0185
CA3Py Outer	0.00206	0.000131	0.00188	4.88e-05	0.0193
medial septum	0.00416	0.00039	0.0036	0.000235	0.02
Ectorhinal cortex	0.00579	0.000395	0.00632	0.000159	0.0212
Ventral orbital cortex	0.00272	0.000127	0.00295	0.000139	0.0214
Primary motor cortex	0.017	0.00139	0.0189	0.00057	0.0223
Primary somatosensory cortex shoulder region	0.000193	3.82e-05	0.000253	3.39e-05	0.0233
CA1Rad	0.00624	0.000281	0.00587	0.000108	0.0235
optic tract	0.00322	0.000118	0.00301	0.000147	0.0248
colliculus inferior	0.0151	0.000512	0.0143	0.000547	0.0275
CA10r	0.00404	0.000117	0.00388	7.38e-05	0.0281
Primary somatosensory cortex forelimb region	0.00807	0.000746	0.00906	0.000522	0.0354
Cingulate cortex area 24a	0.00471	0.000202	0.00518	0.000416	0.0358
Frontal cortex area 3	0.0017	0.000105	0.00186	0.00012	0.0417
olfactory tubercle	0.00859	0.000252	0.00826	0.0002	0.0422
Medial entorhinal cortex	0.00156	9.56e-05	0.00145	5.43e-05	0.0422
lobules 4 5 culmen ventral and dorsal	0.0105	0.000453	0.011	0.000166	0.0443
Cingulate cortex area 24a.1	0.00182	0.000131	0.00199	0.00011	0.0444
fourth ventricle	0.00232	0.000207	0.00208	9.83e-05	0.048
medulla	0.0631	0.00179	0.0605	0.00205	0.0484

## Sheet: Supplementary table 1B. Females
Volumes of brain structures, relative to total brain volume.
	AdKO females		WT females
	Volume	Stdev	Volume	Stdev	P-value
lobules_1_2_lingula_and_central_lobule_ventral	0.00281	0.000327	0.0035	0.000514	1.1e-06
lobule_3_white_matter	0.000442	4.9e-05	0.000556	9.68e-05	2.2e-05
lobule_1_2_white_matter	0.000108	1.96e-05	0.000134	2.29e-05	4.51e-05
lobule_3_central_lobule_dorsal	0.00392	0.000374	0.00485	0.000896	0.00024
lobule_9_uvula	0.00548	0.000493	0.00605	0.000747	0.000411
basal_forebrain	0.0146	0.001	0.0134	0.000818	0.00079
anterior_lobule_white_matter	0.000232	2.54e-05	0.000292	3.96e-05	0.000937
Medial_amygdala	0.00204	9.95e-05	0.0018	0.000159	0.001
lobule_9_white_matter	0.00056	8.02e-05	0.000678	9.05e-05	0.00129
amygdala	0.0209	0.0011	0.0201	0.00118	0.00148
medial_septum	0.00417	0.00028	0.00373	0.00025	0.00183
copula_white_matter	0.000156	1.6e-05	0.00019	2.14e-05	0.00269
trunk_of_lobules_1_3_white_matter	0.000329	3.68e-05	0.000341	3.17e-05	0.00342
paramedian_lobule_lobule_7	0.00832	0.000859	0.00918	0.000725	0.00371
Dorsal_tenia_tecta	0.00215	0.000213	0.00204	0.000171	0.00377
Cortex_amygdala_transition_zones	0.00163	0.000132	0.00154	0.000102	0.00468
Cingulate_cortex_area_25	0.00142	0.000202	0.0012	0.000122	0.00496
third_ventricle	0.00366	0.000225	0.00314	0.00016	0.00516
facial_nerve_cranial_nerve_7	0.000499	2.35e-05	0.000475	1.91e-05	0.0054
Cingulate_cortex_area_24a.1	0.00181	0.000161	0.00182	0.000183	0.00605
paraflocculus_white_matter	0.000874	0.000106	0.000941	8.57e-05	0.00701
trunk_of_simple_and_crus_1_white_matter	0.000344	3.92e-05	0.000383	3.75e-05	0.00722
Secondary_visual_cortex_mediomedial_area	0.00322	0.000226	0.00331	0.000207	0.00744
nucleus_accumbens	0.0106	0.00031	0.0101	0.000395	0.00859
Intermediate_nucleus_of_the_endopiriform_claustrum	0.00138	7.58e-05	0.00134	7.88e-05	0.0112
Claustrum_dorsal_part	0.000484	5.4e-05	0.000429	4.57e-05	0.0114
anterior_lobule_lobules_4_5	0.00361	0.000188	0.00398	0.000389	0.0125
Amygdalopiriform_transition_area	0.00232	0.000113	0.0021	9e-05	0.0128
lobule_8_pyramis	0.00281	0.000325	0.00383	0.000416	0.0147
Perirhinal_cortex	0.00406	0.000273	0.00427	0.000164	0.0171
bed_nucleus_of_stria_terminalis	0.00328	0.000118	0.00301	9.26e-05	0.0183
trunk_of_crus_2_and_paramedian_white_matter	0.000809	6.04e-05	0.000878	7.02e-05	0.0183
copula_pyramis_lobule_8	0.00514	0.000199	0.00581	0.000212	0.0185
pons	0.0387	0.000258	0.0373	0.00103	0.0193
hypothalamus	0.0232	0.00102	0.0209	0.000754	0.0198
Claustrum_ventral_part	0.00123	0.000102	0.00122	5.78e-05	0.0234
Posterolateral_cortical_amygdaloid_area	0.00167	0.000112	0.00151	6.27e-05	0.0259
lobule_8_white_matter	0.000198	2.23e-05	0.000255	3.59e-05	0.0266
paramedian_lobule	0.000306	4.06e-05	0.000326	4.66e-05	0.0288
medial_lemniscus_medial_longitudinal_fasciculus	0.00685	0.00027	0.0064	0.000165	0.0341
medulla	0.0644	0.00175	0.0607	0.00271	0.0378
striatum	0.0503	0.00336	0.0493	0.00204	0.0384
lobules_4_5_culmen_ventral_and_dorsal	0.0102	0.000455	0.0115	0.00112	0.0397
Cingulate_cortex_area_24b	0.00264	0.000367	0.00318	0.000153	0.0426
olfactory_tubercle	0.00853	0.0004	0.00804	0.000436	0.0435
simple_lobule_white_matter	0.000878	9.83e-05	0.000999	9.61e-05	0.044
lobules_4_5_white_matter	0.00127	0.000125	0.0014	0.000158	0.0453
lobule_10_white_matter	0.000202	2.32e-05	0.000247	3.69e-05	0.0462
Claustrum	0.000868	6.64e-05	0.000821	7.33e-05	0.0492
