# Supplementary material for: Effects of Long-Term Endogenous Corticosteroid Exposure on Brain Volume and Glial Cells in the AdKO Mouse
Source: Front Neurosci. 2021 Feb 10;15:604103. doi: 10.3389/fnins.2021.604103 (PMC7902940; doi:10.3389/fnins.2021.604103)
Supplement: Supplementary file 2 [file Table_2.XLSX]

## Sheet: Supplementary table 2A. males
	ABSOLUTE VOLUMES (mm3)						RELATIVE VOLUMES
	AdKO males		WT males				AdKO males		WT males
Structure	Volume	Stdev	Volume	Stdev	P-value		Volume	Stdev	Volume	Stdev	P-value
colliculus_superior	7.76238	0.308231	8.4444	0.118284	0.00122441		0.0218032	0.000356122	0.0206563	0.000291348	0.00027342
lobule_8_pyramis	1.12654	0.0627293	1.42112	0.0550864	1.84742e-05		0.00316312	9.37948e-05	0.00347555	0.000108238	0.000615013
corpus_callosum	11.0119	0.713805	14.571	0.677264	1.46279e-05		0.0309277	0.00158801	0.035637	0.00148905	0.000705235
midbrain	10.7202	0.58398	11.713	0.234418	0.0062627		0.0300945	0.000572364	0.0286491	0.00035273	0.000847223
Anterior_olfactory_nucleus	1.71942	0.0746507	1.83633	0.0404008	0.0122554		0.00483037	0.000149621	0.00449164	8.02045e-05	0.00144068
Medial_amygdala	0.770146	0.0513516	0.773775	0.0248502	0.888901		0.00216306	0.000118957	0.00189305	7.05191e-05	0.00161603
pons	13.8325	0.83413	15.1043	0.140974	0.00865816		0.0388226	0.000844345	0.0369485	0.000461758	0.00167717
hypothalamus	8.44942	0.572538	8.81458	0.258295	0.222498		0.0237113	0.000811584	0.0215665	0.000817262	0.00184857
nucleus_accumbens	3.8409	0.162913	4.08395	0.116942	0.0213443		0.0107886	0.000246757	0.00999377	0.000418995	0.00348411
Primary_somatosensory_cortex_barrel_field	7.43869	0.546135	10.0729	0.448563	1.22178e-05		0.0209294	0.0018911	0.0246387	0.00105137	0.00366759
Secondary_somatosensory_cortex	3.74835	0.106014	4.59677	0.167875	2.96731e-06		0.0105336	0.000271739	0.0112428	0.000349389	0.00425352
bed_nucleus_of_stria_terminalis	1.28113	0.0621146	1.34465	0.046014	0.0914908		0.00360098	0.000188166	0.00328883	9.57405e-05	0.00858638
SLu	0.359937	0.0417885	0.3405	0.0213479	0.37304		0.00101053	0.000104087	0.000833415	6.07855e-05	0.00863507
Medial_preoptic_nucleus	0.0844583	0.0224852	0.062675	0.00703429	0.0686874		0.000235684	5.39816e-05	0.000153453	1.86627e-05	0.0104143
Primary_auditory_cortex	1.16994	0.0689389	1.50278	0.0845149	5.03839e-05		0.00329002	0.000238888	0.00367445	0.000165858	0.0142699
CA3Rad	1.37631	0.139663	1.39595	0.0376109	0.768872		0.003863	0.000319087	0.00341518	0.00011066	0.0157037
lateral_septum	2.30798	0.0752318	2.48202	0.106203	0.0111417		0.00648528	0.000171904	0.00607244	0.000287769	0.016082
Primary_somatosensory_cortex_dysgranular_zone	0.236583	0.0236725	0.3251	0.021938	0.000128487		0.000666446	8.39834e-05	0.000795429	5.68253e-05	0.0172777
Cingulum	0.584875	0.0518169	0.800825	0.0974389	0.00109066		0.00164349	0.000144027	0.00195695	0.000217364	0.0184626
CA3Py_Outer	0.732167	0.0544368	0.768425	0.0255824	0.206778		0.00205657	0.00013097	0.00187937	4.88123e-05	0.019281
medial_septum	1.48477	0.176546	1.47035	0.0713219	0.86861		0.0041628	0.000389729	0.00359937	0.000234692	0.0200448
Ectorhinal_cortex	2.06113	0.133685	2.584	0.0642793	2.30173e-05		0.00579275	0.000395146	0.00632091	0.000159043	0.0211787
Ventral_orbital_cortex	0.96975	0.069575	1.20465	0.0718654	0.000382894		0.00272182	0.000127075	0.00294526	0.000139447	0.0213893
Primary_motor_cortex	6.05665	0.38458	7.71645	0.177256	9.87868e-06		0.0170409	0.00138664	0.0188786	0.000569989	0.0222589
Primary_somatosensory_cortex_shoulder_region	0.0685833	0.0128741	0.103425	0.0131855	0.00166748		0.000193157	3.81824e-05	0.000253187	3.38756e-05	0.0232757
CA1Rad	2.22296	0.159458	2.40223	0.0873607	0.0521172		0.00623915	0.000281228	0.00587387	0.000107937	0.0235335
optic_tract	1.14729	0.0442631	1.23057	0.0608344	0.0273246		0.00322406	0.000117743	0.00301006	0.000146578	0.0247693
colliculus_inferior	5.37825	0.366497	5.8261	0.210334	0.0393352		0.0150918	0.00051168	0.0142525	0.000546953	0.0275065
CA10r	1.4385	0.0785556	1.58655	0.0442909	0.00470866		0.00403906	0.000117217	0.0038803	7.38183e-05	0.0280562
Primary_somatosensory_cortex_forelimb_region	2.86746	0.180631	3.702	0.203295	5.00503e-05		0.00807433	0.000746478	0.0090567	0.000521847	0.0354379
Cingulate_cortex_area_24a	1.67873	0.12199	2.12085	0.19899	0.00140628		0.00471105	0.000202442	0.00518285	0.000416497	0.0358323
Frontal_cortex_area_3	0.603479	0.0354848	0.759375	0.0520826	0.000229522		0.00169631	0.000104849	0.00185716	0.000120224	0.0417102
olfactory_tubercle	3.06271	0.218348	3.37797	0.0974817	0.0156769		0.00859191	0.000251545	0.00826225	0.000200018	0.042166
Medial_entorhinal_cortex	0.556104	0.0250039	0.592425	0.0186381	0.0252945		0.00156389	9.5573e-05	0.0014494	5.43233e-05	0.042189
lobules_4_5_culmen_ventral_and_dorsal	3.74546	0.309611	4.499	0.0276852	0.00044721		0.0105036	0.000452783	0.0110061	0.000166396	0.0443321
Cingulate_cortex_area_24a.1	0.646896	0.0388433	0.814875	0.0596739	0.000318389		0.00181918	0.000130577	0.00199143	0.00010995	0.0444069
fourth_ventricle	0.827375	0.10691	0.851675	0.0290203	0.636275		0.00231667	0.000207379	0.00208419	9.82996e-05	0.0480226
medulla	22.4918	1.29685	24.7277	0.543336	0.00595882		0.0631397	0.00178517	0.0605042	0.00204994	0.0484113
lobule_9_white_matter	0.197146	0.0298684	0.261775	0.0251924	0.00404463		0.00055314	7.41574e-05	0.000639723	5.29739e-05	0.0571824
CA2Py	0.15075	0.00727496	0.1844	0.0122316	0.000303887		0.000423476	1.56063e-05	0.000450867	2.5788e-05	0.0572426
cerebral_peduncle	1.98656	0.113881	2.18753	0.0361293	0.00447547		0.0055778	0.000184833	0.00535217	0.000152066	0.0573146
CA20r	0.305667	0.0173309	0.3706	0.0242628	0.000579119		0.000858153	2.38472e-05	0.000906044	4.86619e-05	0.0612168
Primary_somatosensory_cortex	3.56844	0.378675	4.51767	0.173682	0.000612566		0.0100232	0.000994843	0.0110511	0.000433213	0.0616865
anterior_commissure_pars_anterior	0.893271	0.0478306	0.96345	0.0518216	0.0444139		0.00250995	0.000122347	0.00235632	0.000116866	0.0635234
Posteromedial_cortical_amygdaloid_area	0.715771	0.0678153	0.730025	0.0312812	0.676951		0.00201499	0.000229939	0.00178594	8.14195e-05	0.0646874
interpedunclar_nucleus	0.165354	0.0260071	0.166025	0.00833638	0.957388		0.000462885	5.63684e-05	0.000406274	2.40889e-05	0.0674244
paraflocculus_PFL	3.40896	0.422102	3.52895	0.229866	0.585067		0.00955759	0.000938433	0.00862513	0.000407258	0.0703436
subiculum	3.66177	0.298711	3.94945	0.147766	0.0827869		0.0102726	0.0005297	0.00966375	0.000442211	0.0716953
periaqueductal_grey	4.08233	0.248428	4.4577	0.11428	0.0128058		0.0114619	0.00044399	0.0109088	0.000453005	0.0719313
Dorsolateral_orbital_cortex	0.824792	0.0900149	1.0534	0.0683842	0.00119495		0.00231808	0.000249542	0.00257607	0.000152061	0.0751636
Posterolateral_cortical_amygdaloid_area	0.570083	0.0426997	0.6033	0.0317416	0.185032		0.00160285	0.000131096	0.00147505	5.94004e-05	0.0763207
Primary_visual_cortex_monocular_area	1.32144	0.0912251	1.43108	0.0905786	0.0776684		0.00370961	0.000165721	0.00349886	0.000187646	0.0790946
superior_olivary_complex	0.622604	0.0499055	0.67855	0.025781	0.0506081		0.00174656	7.95482e-05	0.00165989	6.41901e-05	0.0820001
Primary_visual_cortex	1.91852	0.106953	2.37203	0.16087	0.000332321		0.00539507	0.00036481	0.00579791	0.00030898	0.0829366
anterior_lobule_white_matter	0.0821875	0.00663455	0.1078	0.0169735	0.00756558		0.000230842	1.63361e-05	0.000263143	3.68522e-05	0.0835757
Rostral_amygdalopiriform_area	0.306208	0.0345112	0.314625	0.0366844	0.704456		0.000859054	7.727e-05	0.000768516	7.65581e-05	0.0839096
Primary_somatosensory_cortex_upper_lip_region	4.5131	0.292428	5.67933	0.461294	0.000636961		0.0126939	0.000978872	0.0138969	0.00119663	0.0992537
Cingulate_cortex_area_24b.1	0.334625	0.041097	0.430875	0.0188897	0.000974614		0.000941816	0.000127991	0.0010541	4.93655e-05	0.0993062
Primary_somatosensory_cortex_hindlimb_region	1.56704	0.116422	1.97268	0.0980376	0.000165438		0.00441243	0.000457456	0.00482642	0.000263208	0.108283
nucleus_interpositus	0.361375	0.0345174	0.391375	0.0170987	0.112155		0.00101331	6.1122e-05	0.000957276	3.93826e-05	0.112277
Perirhinal_cortex	1.54673	0.123762	1.8756	0.0379853	0.000302799		0.00434383	0.000290623	0.00458856	0.000121434	0.114458
posterior_commissure	0.162854	0.0120474	0.17675	0.00891672	0.0619246		0.000457326	2.66626e-05	0.000432349	2.1451e-05	0.126323
cerebellar_peduncle_middle	0.960042	0.134395	1.00992	0.0437057	0.450033		0.00268828	0.000277436	0.00246989	8.96347e-05	0.128156
CA3Py_Inner	0.129771	0.0129943	0.137225	0.00719559	0.284129		0.000364737	3.68314e-05	0.00033553	1.38219e-05	0.130136
fornix	0.474792	0.0575442	0.49155	0.0478907	0.617222		0.00133331	0.000149739	0.00120137	0.000103643	0.131316
Ventral_intermediate_entorhinal_cortex	0.830667	0.0489868	0.897725	0.0368447	0.0329544		0.00233503	0.000151847	0.00219698	0.000117217	0.131773
olfactory_peduncle	1.94954	0.0951057	2.17468	0.065704	0.00157321		0.00547549	0.000169162	0.00531917	0.000140616	0.134762
Temporal_association_area	2.11171	0.146109	2.51162	0.080487	0.000410992		0.00592801	0.000269383	0.00614236	0.000129904	0.139941
Primary_somatosensory_cortex_jaw_region	0.420521	0.0622261	0.55695	0.0821021	0.0119194		0.00118106	0.00016876	0.00136404	0.000215443	0.14794
cuneate_nucleus	0.259083	0.0215424	0.3115	0.0109452	0.000838269		0.000726753	3.71785e-05	0.000762321	3.71301e-05	0.148372
cerebellar_peduncle_inferior	0.829417	0.0699156	0.9137	0.0163782	0.0280768		0.00232682	0.000124444	0.0022352	4.90174e-05	0.158275
ventral_tegmental_decussation	0.105896	0.0100702	0.129125	0.0059824	0.00146074		0.000297343	2.47817e-05	0.000315764	1.15979e-05	0.163019
lobule_3_white_matter	0.1575	0.0250507	0.202	0.0229202	0.013884		0.000441946	6.36248e-05	0.000493493	4.86006e-05	0.172443
Secondary_auditory_cortex_ventral_area	1.21279	0.0665611	1.4968	0.122927	0.000852406		0.00341446	0.000294285	0.00365838	0.000247154	0.176085
Secondary_auditory_cortex_dorsal_area	1.03404	0.123946	1.28615	0.0773326	0.00343		0.00290386	0.000338332	0.0031444	0.000151592	0.177709
Claustrum_dorsal_part	0.154625	0.0241604	0.197875	0.0193831	0.0104478		0.000434267	6.48893e-05	0.000483669	4.17657e-05	0.177792
fastigial_nucleus	0.346937	0.0345697	0.37605	0.0172061	0.122464		0.000972525	5.9983e-05	0.000920554	5.75193e-05	0.179064
Medial_parietal_association_cortex	0.292271	0.0479099	0.382875	0.0435373	0.0099731		0.000823605	0.000148187	0.000937503	0.000115851	0.196302
Frontal_association_cortex	5.88027	0.443162	6.38253	0.405545	0.0838821		0.0165081	0.000943786	0.015623	0.00117829	0.199093
CA30r	1.98481	0.119818	2.21723	0.0810378	0.00509727		0.00557363	0.000226264	0.00542169	0.000114656	0.208406
Primary_somatosensory_cortex_trunk_region	0.333833	0.0400108	0.424675	0.0460666	0.00667635		0.000940362	0.000132036	0.00103853	0.000109426	0.218338
fundus_of_striatum	0.0995833	0.0117286	0.10495	0.00499109	0.368128		0.000280392	3.80331e-05	0.000256759	1.31065e-05	0.220811
Caudomedial_entorhinal_cortex	5.57327	0.446385	6.11693	0.151083	0.0295656		0.0156489	0.00103604	0.0149695	0.00061757	0.231861
Dorsolateral_entorhinal_cortex	1.75015	0.151336	1.92013	0.0795806	0.0508418		0.0049124	0.000322491	0.00469738	0.000207367	0.232355
Secondary_visual_cortex_lateral_area	2.03098	0.108385	2.4501	0.209124	0.0020035		0.00570975	0.000355886	0.00598693	0.000417577	0.264334
pontine_nucleus	0.463937	0.0990128	0.478825	0.0388725	0.760437		0.00129606	0.000227364	0.00117006	7.44803e-05	0.268882
Cortex_amygdala_transition_zones	0.572479	0.0491041	0.629975	0.0313946	0.050831		0.00160718	0.0001133	0.00154049	6.16271e-05	0.27103
flocculus_FL	0.900958	0.125305	0.975475	0.0314659	0.230681		0.00252273	0.000254766	0.00238627	8.01399e-05	0.282753
Medial_orbital_cortex	1.47485	0.178237	1.78838	0.1258	0.00929502		0.00413456	0.00040117	0.00437254	0.000264537	0.286849
cerebral_aqueduct	0.295604	0.0493334	0.315075	0.0173913	0.425866		0.000826665	0.000105039	0.000770733	4.2362e-05	0.295848
Secondary_visual_cortex_mediomedial_area	1.2004	0.123363	1.4544	0.133843	0.00962273		0.00336871	0.000279112	0.00355407	0.000274073	0.297584
crus_2_ansiform_lobule_lobule_7	3.09723	0.364077	3.74095	0.326296	0.013646		0.00867813	0.00069372	0.00914431	0.000701037	0.297996
third_ventricle	1.21792	0.139601	1.3293	0.0519155	0.127769		0.00341499	0.000306815	0.00325221	0.000141453	0.305392
flocculus_white_matter	0.0667708	0.00614991	0.072575	0.00695274	0.175535		0.000187434	1.39906e-05	0.00017754	1.69636e-05	0.315814
cerebellar_peduncle_superior	0.655271	0.0621443	0.726125	0.0338525	0.049285		0.00183803	0.000119689	0.00177552	6.15481e-05	0.320561
thalamus	13.9808	0.473211	16.4444	0.385827	6.40995e-06		0.0393041	0.00170838	0.040228	0.00106235	0.322318
paramedian_lobule_lobule_7	3.00006	0.380985	3.6081	0.221337	0.0119712		0.00840532	0.000788223	0.0088214	0.000442831	0.323249
mammillary_bodies	0.376937	0.0427717	0.410175	0.0281445	0.172005		0.00105797	0.000105822	0.00100275	5.62962e-05	0.323678
stria_medullaris	0.515833	0.0497615	0.564625	0.0324242	0.0932572		0.00144891	0.000131578	0.00138089	7.33857e-05	0.33215
trunk_of_lobules_1_3_white_matter	0.113292	0.0180674	0.122125	0.00233017	0.309874		0.00031721	3.9817e-05	0.000298753	6.72374e-06	0.336377
Cingulate_cortex_area_29b	0.2155	0.0283624	0.235125	0.0148037	0.19819		0.000603474	5.76825e-05	0.000574845	2.92147e-05	0.342667
Dorsal_intermediate_entorhinal_cortex	1.44746	0.0926146	1.59325	0.0942822	0.029749		0.00406878	0.00028186	0.00390037	0.000286621	0.352995
Claustrum	0.281417	0.0421754	0.34115	0.00939057	0.013191		0.0007892	0.000103911	0.000834535	2.43484e-05	0.36881
Intermediate_nucleus_of_the_endopiriform_claustrum	0.457187	0.022534	0.548625	0.0407812	0.00108115		0.00128634	9.15959e-05	0.00134258	0.000108084	0.373861
crus_1_white_matter	0.371	0.0544023	0.4491	0.0368889	0.0236201		0.00103968	0.000122625	0.00109763	7.60268e-05	0.383728
Cingulate_cortex_area_29a	0.603625	0.0535835	0.6607	0.0347064	0.0715236		0.00170019	0.000199457	0.00161543	6.62962e-05	0.390274
Primary_visual_cortex_binocular_area	1.5231	0.124302	1.825	0.115541	0.00252945		0.00428422	0.000408622	0.00446176	0.000232788	0.413297
Cingulate_cortex_area_24b	1.02656	0.0850567	1.2382	0.0882498	0.0029242		0.00289074	0.000314425	0.00302709	0.000183986	0.416719
basal_forebrain	5.02431	0.444485	5.59975	0.272566	0.0330407		0.014098	0.000921888	0.0136974	0.000652831	0.436932
lateral_olfactory_tract	1.02823	0.0907181	1.14842	0.0481972	0.0264132		0.00288624	0.000197519	0.00280861	9.66412e-05	0.445516
corticospinal_tract_pyramids	1.19452	0.0646723	1.345	0.0524086	0.00239666		0.00335497	0.000132898	0.00329052	0.000140109	0.45443
CA1Py	0.5805	0.0468348	0.651275	0.0177503	0.0113484		0.00162899	8.69688e-05	0.00159347	5.74871e-05	0.456046
Piriform_cortex	7.60817	0.212483	8.6205	0.306226	0.000115366		0.0213833	0.000668465	0.0210837	0.000611467	0.461798
medial_lemniscus_medial_longitudinal_fasciculus	2.32246	0.112228	2.69917	0.0659285	0.00010115		0.00652214	0.000167705	0.00660304	0.000182087	0.462856
internal_capsule	2.8206	0.176726	3.18237	0.0570073	0.00182921		0.00791997	0.000342606	0.00778623	0.000226121	0.475375
mammilothalamic_tract	0.0845833	0.0149822	0.103275	0.0150853	0.0701541		0.000236836	3.56936e-05	0.000252232	3.32296e-05	0.481384
MoDG	3.28446	0.389007	3.65235	0.182346	0.0853418		0.00920477	0.000796475	0.00892913	0.000293639	0.485003
Lateral_orbital_cortex	2.60281	0.24516	3.1011	0.183508	0.00461076		0.00731841	0.000717088	0.00758491	0.000428125	0.486087
Dorsal_nucleus_of_the_endopiriform	0.867604	0.0350026	1.0177	0.0408778	0.00010274		0.00243912	0.000119491	0.00248986	0.000111269	0.48807
subependymale_zone_rhinocele	0.0243125	0.00505269	0.026	0.00208978	0.505189		6.85108e-05	1.53705e-05	6.35614e-05	4.56055e-06	0.507848
lobule_3_central_lobule_dorsal	1.5409	0.228615	1.84745	0.214167	0.0487805		0.00431555	0.000493288	0.00451261	0.000447459	0.509199
dentate_nucleus	0.266271	0.0314862	0.296675	0.00733975	0.0657061		0.000746235	6.21154e-05	0.000725868	2.42809e-05	0.510124
inferior_olivary_complex	0.305937	0.0313156	0.36315	0.00709941	0.0032686		0.000859935	9.08142e-05	0.000888432	2.33992e-05	0.515115
LMol	2.28992	0.193197	2.67017	0.113624	0.00384994		0.00642297	0.000326863	0.00652908	0.000190696	0.539551
fimbria	1.78931	0.11512	2.02663	0.0779591	0.00358291		0.00502461	0.00023006	0.0049557	0.00012065	0.562746
lobules_1_2_lingula_and_central_lobule_ventral	0.978188	0.226636	1.18093	0.11177	0.103174		0.00273382	0.000540517	0.00288527	0.000225581	0.575099
trunk_of_crus_2_and_paramedian_white_matter	0.279812	0.0399017	0.33125	0.0234909	0.0323815		0.000784219	8.99774e-05	0.000809733	4.68974e-05	0.582999
lobule_8_white_matter	0.074375	0.0194204	0.091	0.0111355	0.125738		0.000208402	5.05506e-05	0.000222517	2.62877e-05	0.588533
Cingulate_cortex_area_29c	1.72708	0.166682	2.03205	0.149439	0.0115026		0.00484829	0.000394939	0.00496794	0.000319725	0.599894
copula_white_matter	0.0585208	0.00945331	0.069975	0.00722809	0.0539187		0.000164156	2.43326e-05	0.000170929	1.46299e-05	0.600222
globus_pallidus	3.32367	0.139947	3.76952	0.14886	0.000632989		0.00933567	0.000206943	0.00922405	0.000454261	0.600738
facial_nerve_cranial_nerve_7	0.16525	0.011999	0.1866	0.00862745	0.00899977		0.000464018	2.6545e-05	0.000456371	1.86926e-05	0.602276
Secondary_motor_cortex	3.76446	0.0675479	4.39832	0.114262	1.13507e-06		0.0105919	0.000595521	0.0107628	0.000423355	0.604648
Accessory_olfactory_bulb_granule_cell_layer	0.198646	0.0455984	0.216025	0.0161147	0.441461		0.000556473	0.000115153	0.000528383	3.83177e-05	0.616936
crus_2_white_matter	0.226792	0.0410575	0.271825	0.0397893	0.0994863		0.000635604	0.000100898	0.000664101	9.07452e-05	0.637489
simple_lobule_white_matter	0.327271	0.0712254	0.35865	0.0166307	0.364277		0.000916328	0.000177847	0.000876894	2.70908e-05	0.638052
PoDG	0.285021	0.0353991	0.336025	0.0292657	0.030345		0.000799908	8.95036e-05	0.000821174	6.06548e-05	0.663214
fasciculus_retroflexus	0.308333	0.0226409	0.361	0.0282275	0.00737932		0.000865795	4.8744e-05	0.00088411	8.52849e-05	0.664554
crus_1_ansiform_lobule_lobule_6	3.55487	0.475409	4.1608	0.269977	0.0328898		0.00995577	0.000967493	0.0101705	0.000505354	0.666445
copula_pyramis_lobule_8	1.96973	0.225029	2.2944	0.104887	0.0162056		0.00551899	0.00043566	0.00561056	0.00019959	0.676659
trunk_of_arbor_vita	3.42969	0.277743	3.89763	0.0611849	0.00521541		0.00962077	0.000431152	0.00953423	0.000151776	0.681395
Accessory_olfactory_bulb_glomerular_external_plexiform_and_mitral_cell_layer	0.303625	0.0382129	0.339475	0.0354125	0.143983		0.000851441	8.71579e-05	0.000829905	8.00902e-05	0.682261
paramedian_lobule	0.1075	0.02364	0.127775	0.013383	0.124253		0.00030067	5.70254e-05	0.000312205	2.84254e-05	0.691849
amygdala	7.45402	0.286779	8.50303	0.304995	0.000237123		0.0209464	0.000729933	0.0207931	0.000456583	0.694214
Dorsal_tenia_tecta	0.793292	0.116122	0.929675	0.0770518	0.0520293		0.00222052	0.00024897	0.00227319	0.000173222	0.699906
simple_lobule_lobule_6	3.75754	0.450335	4.23787	0.102601	0.0458111		0.0105303	0.000904321	0.0103664	0.000244958	0.705331
Parietal_cortex_posterior_area_rostral_part	0.0705417	0.0110656	0.0844	0.00961704	0.0561787		0.000199037	3.66517e-05	0.000206396	2.26597e-05	0.706098
Olfactory_bulb_internal_plexiform_layer	0.440271	0.116981	0.482	0.0824003	0.520462		0.00123585	0.000316158	0.0011773	0.00018886	0.725771
lobule_7_tuber_or_folium	0.717521	0.0896966	0.835675	0.0507545	0.0285467		0.0020102	0.000183447	0.00204442	0.000129416	0.734677
Insular_region_not_subdivided	5.24904	0.123531	5.98935	0.113937	2.93009e-06		0.0147631	0.000729937	0.0146499	0.00020764	0.746743
anterior_commissure_pars_posterior	0.470396	0.0225008	0.536525	0.0213128	0.000771607		0.00132156	5.10031e-05	0.00131214	4.20547e-05	0.749518
Ventral_tenia_tecta	0.0642708	0.0204401	0.069975	0.00567712	0.563257		0.000178859	5.1048e-05	0.000171108	1.29048e-05	0.7503
trunk_of_simple_and_crus_1_white_matter	0.11775	0.0228375	0.13855	0.0146305	0.113881		0.00032964	5.40018e-05	0.000338464	3.02125e-05	0.753514
lobule_6_declive	1.76537	0.193145	2.04512	0.0740005	0.0141132		0.00494881	0.000377772	0.00500376	0.000213831	0.780218
lateral_ventricle	1.87256	0.16777	2.1256	0.1371	0.0244779		0.00525524	0.000348692	0.00520018	0.000347075	0.799743
lobule_10_white_matter	0.0774583	0.015338	0.0868	0.00547623	0.230711		0.000217262	3.97496e-05	0.000212485	1.61949e-05	0.808083
trunk_of_lobules_6_8_white_matter	0.09125	0.0124318	0.1032	0.0049856	0.0759736		0.000255871	2.94707e-05	0.000252447	1.23049e-05	0.814869
Olfactory_bulb_glomerular_layer	3.54	0.879508	3.93382	1.0836	0.521678		0.00995367	0.002467	0.00959412	0.00251798	0.816847
Olfactory_bulb_mitral_cell_layer	0.539979	0.145694	0.605025	0.121207	0.447851		0.00151737	0.000402769	0.00147714	0.00027903	0.854946
Lateral_parietal_association_cortex	0.205625	0.0297429	0.2329	0.032676	0.181204		0.000578098	8.30895e-05	0.000569191	7.51551e-05	0.857599
Ventral_nucleus_of_the_endopiriform_claustrum	0.323417	0.0291389	0.37575	0.0545421	0.0717007		0.000907722	6.30868e-05	0.000917933	0.000122949	0.862322
lobule_1_2_white_matter	0.0391458	0.0153963	0.04345	0.00695948	0.579869		0.000109193	3.95999e-05	0.000106066	1.53444e-05	0.872364
Olfactory_bulb_external_plexiform_layer	5.354	0.873568	6.06228	1.22656	0.29211		0.0150502	0.0024505	0.014795	0.002781	0.87492
Amygdalopiriform_transition_area	0.762917	0.0598371	0.870325	0.0819535	0.0330379		0.00214118	0.000113388	0.00212741	0.00017638	0.878702
CA2Rad	0.356937	0.0173217	0.411	0.015248	0.000414612		0.00100251	2.98404e-05	0.00100509	2.59898e-05	0.88322
GrDG	0.729312	0.0933166	0.84175	0.0654608	0.050064		0.00204242	0.000182531	0.00205693	0.000123355	0.883572
Olfactory_bulb_granule_cell_layer	3.28248	0.358207	3.74535	0.409078	0.0761989		0.00922772	0.00102637	0.00915144	0.00087562	0.898723
lobules_6_7_white_matter	0.552417	0.0789197	0.6375	0.0288968	0.0493589		0.00154913	0.000188663	0.00155919	6.3871e-05	0.912428
lobule_9_uvula	1.996	0.379269	2.3084	0.257602	0.153251		0.00558871	0.000915206	0.00564078	0.000561888	0.914447
lobules_4_5_white_matter	0.457417	0.0571878	0.5273	0.0216365	0.0304539		0.00128301	0.000134633	0.00128937	3.58188e-05	0.921114
anterior_lobule_lobules_4_5	1.36921	0.171426	1.5755	0.104513	0.0439583		0.00383454	0.000327453	0.00385095	0.000191307	0.923768
stria_terminalis	0.668396	0.0345437	0.7694	0.0308456	0.000679106		0.00187786	8.51519e-05	0.00188132	4.66799e-05	0.937354
habenular_commissure	0.0173125	0.00289693	0.019925	0.00176246	0.113134		4.8475e-05	6.76417e-06	4.87513e-05	4.48372e-06	0.939643
pre_para_subiculum	1.70127	0.198659	1.94268	0.10398	0.0374627		0.00476613	0.000390505	0.00475195	0.000251546	0.945934
striatum	17.3078	1.06856	19.9293	0.660539	0.00103419		0.0486601	0.00330579	0.0487537	0.00175087	0.95605
lobule_10_nodulus	1.18383	0.0947598	1.35875	0.0340363	0.0036535		0.00332042	0.000137108	0.00332479	0.000126258	0.957695
Claustrum_ventral_part	0.413437	0.0293159	0.4768	0.0165247	0.00206173		0.00116383	0.00011148	0.00116661	4.95055e-05	0.960086
Cingulate_cortex_area_32	2.25119	0.246124	2.58055	0.397064	0.12551		0.00632509	0.000663642	0.00630813	0.000925713	0.972534
Cingulate_cortex_area_25	0.494083	0.0808805	0.566675	0.0284188	0.0903056		0.00138325	0.000190767	0.0013858	5.89301e-05	0.977821
Secondary_visual_cortex_mediolateral_area	0.657417	0.0650808	0.7565	0.10913	0.0941024		0.0018506	0.000213757	0.00184818	0.000246653	0.986415
Cingulate_cortex_area_30	2.01335	0.135251	2.31218	0.0740231	0.00172872		0.00565921	0.000395134	0.00565646	0.000200337	0.989119
paraflocculus_white_matter	0.317583	0.0462368	0.364375	0.0343376	0.094639		0.000890494	0.000108503	0.00089027	6.93522e-05	0.996914
Whole brain	356.104	15.3076	408.864	7.74146	6.6266e-05		1		1

## Sheet: Supplementary table 2B. females
	ABSOLUTE VOLUMES (mm3)						RELATIVE VOLUMES
	AdKO females		WT females				AdKO females		WT females
Structure	Volume	Stdev	Volume	Stdev	P-value		Volume	Stdev	Volume	Stdev	P-value
lobules_1_2_lingula_and_central_lobule_ventral	1.02864	0.143699	1.50494	0.263191	2.75859e-05		0.00280644	0.000327337	0.00350278	0.000514113	1.09952e-06
lobule_3_white_matter	0.162089	0.0229643	0.239958	0.0541977	0.000224447		0.000441752	4.89947e-05	0.000556008	9.68415e-05	2.19577e-05
lobule_1_2_white_matter	0.0396964	0.00788487	0.0574583	0.0109609	7.13811e-05		0.0001082	1.95505e-05	0.000133833	2.29352e-05	4.51257e-05
lobule_3_central_lobule_dorsal	1.43527	0.162963	2.09769	0.518109	0.00148597		0.00391849	0.000373676	0.00484924	0.000896001	0.000239691
lobule_9_uvula	2.00655	0.187569	2.59663	0.386307	0.00111609		0.00548468	0.00049314	0.00604786	0.000746638	0.000410644
basal_forebrain	5.35611	0.395286	5.7126	0.274352	0.632441		0.0146412	0.00100203	0.0133521	0.000817972	0.000790336
anterior_lobule_white_matter	0.0850714	0.0118708	0.125938	0.024221	0.00519078		0.000231906	2.53906e-05	0.000292017	3.95951e-05	0.00093718
Medial_amygdala	0.748036	0.0525656	0.769646	0.0556781	0.231004		0.00204312	9.95183e-05	0.00179981	0.000159005	0.00099989
lobule_9_white_matter	0.205357	0.0338413	0.291271	0.0461531	0.00191737		0.000559942	8.02156e-05	0.000678265	9.0521e-05	0.00128793
amygdala	7.64509	0.530821	8.59604	0.666839	0.723236		0.0208863	0.00110095	0.0200566	0.00118307	0.00147578
medial_septum	1.52546	0.0910646	1.59942	0.116165	0.321088		0.00417321	0.000279511	0.00373496	0.000250491	0.00183188
copula_white_matter	0.0570179	0.0056506	0.0819375	0.0133231	0.00657648		0.000155953	1.60111e-05	0.000190394	2.141e-05	0.0026882
trunk_of_lobules_1_3_white_matter	0.120321	0.0131636	0.146979	0.0229109	0.00363528		0.000329034	3.67943e-05	0.000341225	3.17372e-05	0.0034226
paramedian_lobule_lobule_7	3.04536	0.350581	3.9479	0.5261	0.00841234		0.00831945	0.000859181	0.00918	0.000724609	0.00370847
Dorsal_tenia_tecta	0.784732	0.0650406	0.874375	0.0879613	0.912088		0.00214877	0.000212552	0.00203927	0.000170565	0.00376825
Cortex_amygdala_transition_zones	0.595768	0.0589227	0.657917	0.0288139	0.723741		0.0016267	0.000131535	0.00153851	0.000102476	0.00468265
Cingulate_cortex_area_25	0.517214	0.0682091	0.513271	0.0359212	0.0257962		0.00141547	0.000202345	0.00120184	0.000122024	0.00495658
third_ventricle	1.33937	0.115177	1.34265	0.0799051	0.280515		0.00365697	0.000224831	0.0031351	0.000159637	0.005157
facial_nerve_cranial_nerve_7	0.182732	0.0109386	0.204167	0.0195179	0.6184		0.000499375	2.35271e-05	0.000475351	1.91261e-05	0.00539834
Cingulate_cortex_area_24a.1	0.661143	0.0475723	0.779437	0.0805114	0.000152031		0.00180999	0.000161188	0.00181992	0.000182527	0.00604686
paraflocculus_white_matter	0.320768	0.047357	0.404437	0.0539146	0.01044		0.000874347	0.000105692	0.000941224	8.56976e-05	0.00700802
trunk_of_simple_and_crus_1_white_matter	0.125857	0.0157722	0.164792	0.0237239	0.00459724		0.000343687	3.91811e-05	0.000383214	3.75478e-05	0.0072197
Secondary_visual_cortex_mediomedial_area	1.17902	0.105828	1.41985	0.117311	0.00488477		0.00321948	0.000226452	0.00331266	0.000207439	0.00743561
nucleus_accumbens	3.86575	0.114285	4.34115	0.361258	0.322947		0.0105708	0.000309838	0.0101175	0.000395287	0.00859425
Intermediate_nucleus_of_the_endopiriform_claustrum	0.504589	0.0419951	0.574917	0.0610145	0.723463		0.00137759	7.58392e-05	0.00133863	7.88001e-05	0.0111927
Claustrum_dorsal_part	0.177018	0.0205206	0.183354	0.0125856	0.344516		0.000483806	5.3989e-05	0.000429485	4.56903e-05	0.0113991
anterior_lobule_lobules_4_5	1.32368	0.099237	1.714	0.280766	0.0222063		0.00361478	0.000187684	0.0039762	0.000389386	0.0125311
Amygdalopiriform_transition_area	0.848125	0.0651716	0.902708	0.0709282	0.847274		0.00231561	0.00011288	0.00210459	9.00244e-05	0.0128483
lobule_8_pyramis	1.02911	0.134853	1.64233	0.215466	0.00977853		0.00281005	0.000325067	0.00382766	0.000416195	0.014681
Perirhinal_cortex	1.48773	0.13131	1.83367	0.198893	0.0308812		0.00406212	0.000273347	0.00426511	0.000163565	0.0171367
bed_nucleus_of_stria_terminalis	1.19945	0.0741455	1.29242	0.116014	0.408535		0.00327648	0.000117561	0.0030097	9.26161e-05	0.0183046
trunk_of_crus_2_and_paramedian_white_matter	0.296071	0.0264152	0.376896	0.0452959	0.0141703		0.000808874	6.0403e-05	0.000877534	7.02147e-05	0.0183448
copula_pyramis_lobule_8	1.88059	0.0795848	2.48821	0.141248	0.0141461		0.00514189	0.000198857	0.00580766	0.000212038	0.0184878
pons	14.1685	0.509621	16.0243	1.42725	0.165244		0.0387231	0.000258313	0.0373172	0.00102959	0.019342
hypothalamus	8.47857	0.221195	8.9786	0.581432	0.445293		0.0231971	0.00102124	0.0209464	0.000754266	0.0198043
Claustrum_ventral_part	0.451804	0.0425772	0.523792	0.0199895	0.564921		0.00123438	0.000101929	0.00122393	5.78186e-05	0.0234083
Posterolateral_cortical_amygdaloid_area	0.610357	0.0530866	0.650021	0.0563427	0.485694		0.0016667	0.000112085	0.00151466	6.26733e-05	0.0259447
lobule_8_white_matter	0.0723214	0.008336	0.109125	0.0153859	0.012959		0.000197786	2.22973e-05	0.000254797	3.59051e-05	0.0266316
paramedian_lobule	0.111964	0.0155063	0.140042	0.0254525	0.0201519		0.00030589	4.06498e-05	0.000325543	4.66354e-05	0.0288012
medial_lemniscus_medial_longitudinal_fasciculus	2.50632	0.12115	2.74446	0.183376	0.313692		0.00685123	0.00027007	0.00640062	0.00016484	0.0340624
medulla	23.532	0.38255	26.0606	2.44752	0.327051		0.0643615	0.00175273	0.0606969	0.00270713	0.0378299
striatum	18.3791	1.12634	21.137	1.12486	0.248735		0.05027	0.00336215	0.049349	0.0020396	0.0384367
lobules_4_5_culmen_ventral_and_dorsal	3.74389	0.252259	4.96048	0.793948	0.0267211		0.0102266	0.00045497	0.0115106	0.00112483	0.0397094
Cingulate_cortex_area_24b	0.964018	0.127344	1.36569	0.120679	0.0134096		0.00263931	0.000366691	0.00318312	0.000153411	0.0425797
olfactory_tubercle	3.12104	0.173143	3.44052	0.126121	0.273731		0.0085311	0.000399775	0.00804213	0.000435861	0.0435405
simple_lobule_white_matter	0.321982	0.0433843	0.430583	0.0708939	0.0409937		0.000878175	9.83353e-05	0.000998658	9.6099e-05	0.0439882
lobules_4_5_white_matter	0.464982	0.0507168	0.602292	0.103012	0.0292994		0.00126985	0.000125106	0.00139725	0.000157513	0.0452825
lobule_10_white_matter	0.074125	0.00951616	0.106062	0.0172046	0.0172172		0.000202319	2.32272e-05	0.00024735	3.69111e-05	0.046203
Claustrum	0.3175	0.0270103	0.350687	0.0179619	0.604121		0.000867613	6.64232e-05	0.00082098	7.32982e-05	0.0492285
Ventral_tenia_tecta	0.062625	0.00856835	0.0589583	0.0144254	0.384227		0.000171278	2.33802e-05	0.000137103	3.17842e-05	0.0513902
Dorsal_intermediate_entorhinal_cortex	1.4937	0.106707	1.67996	0.105561	0.55195		0.00408638	0.000318883	0.00392763	0.000306296	0.0518596
lateral_septum	2.50093	0.193412	2.56975	0.145862	0.665731		0.00682923	0.000350006	0.00599932	0.000261266	0.0565825
ventral_tegmental_decussation	0.121	0.0176665	0.131271	0.00832519	0.827564		0.000330901	4.90521e-05	0.00030658	1.86142e-05	0.0607822
anterior_commissure_pars_posterior	0.508857	0.057356	0.556354	0.0522724	0.553824		0.00138805	0.000117124	0.00129544	5.24314e-05	0.0681895
inferior_olivary_complex	0.317929	0.0115785	0.364917	0.0239129	0.781675		0.000869779	4.29139e-05	0.000852305	5.43021e-05	0.0704575
lobule_6_declive	1.80189	0.127869	2.35188	0.290437	0.0183965		0.00492687	0.000341901	0.005475	0.000450811	0.0753871
trunk_of_arbor_vita	3.5592	0.174886	4.4144	0.557603	0.0347909		0.0097267	0.00030282	0.0102634	0.000708941	0.0793478
lobule_10_nodulus	1.17373	0.0822677	1.59275	0.168869	0.0325463		0.00320643	0.000168815	0.00371053	0.000261437	0.079493
simple_lobule_lobule_6	3.802	0.402785	4.99725	0.673326	0.050858		0.0103754	0.00082607	0.0116135	0.000840525	0.0806501
olfactory_peduncle	1.96357	0.16831	2.19648	0.228625	0.3825		0.00535915	0.00028373	0.00511193	0.000243368	0.0824668
Caudomedial_entorhinal_cortex	5.34121	0.324838	5.93115	0.542808	0.733783		0.0146143	0.0010489	0.0138495	0.00122902	0.0836042
periaqueductal_grey	4.09832	0.222257	4.6305	0.301138	0.0866074		0.0112045	0.000558294	0.0107989	0.000244503	0.0850851
lobules_6_7_white_matter	0.576946	0.0528633	0.755458	0.0939198	0.0190808		0.00157796	0.000149779	0.00176051	0.000171652	0.0862412
Primary_somatosensory_cortex_dysgranular_zone	0.264268	0.0336055	0.308083	0.0409309	0.493609		0.000723573	9.9889e-05	0.000717071	7.13161e-05	0.0881675
Olfactory_bulb_external_plexiform_layer	5.32927	1.23588	5.8936	1.75196	0.0259911		0.0145054	0.0030775	0.013691	0.00379414	0.0885177
Piriform_cortex	8.06027	0.46526	9.32888	0.518162	0.21408		0.0220146	0.000504643	0.0217711	0.000650501	0.0903746
MoDG	3.32925	0.328561	3.73421	0.334609	0.00307535		0.00909872	0.00085279	0.00871411	0.000652685	0.0908038
flocculus_FL	0.889821	0.0671037	1.07315	0.116166	0.0450043		0.00243043	0.000136582	0.00249773	0.000127936	0.0928266
subependymale_zone_rhinocele	0.0231429	0.00519085	0.0320625	0.0101835	0.067955		6.3161e-05	1.33505e-05	7.37991e-05	1.81037e-05	0.0944343
Olfactory_bulb_glomerular_layer	3.40046	1.05425	3.68906	1.29869	0.0357955		0.00924215	0.00272378	0.00856176	0.00285418	0.100121
cerebral_aqueduct	0.303304	0.0682552	0.336292	0.0325668	0.00808974		0.00082925	0.00018575	0.000782954	2.82352e-05	0.103911
pre_para_subiculum	1.73118	0.10762	1.93179	0.116261	0.523605		0.00473248	0.000266944	0.00450866	0.000189285	0.106973
Dorsal_nucleus_of_the_endopiriform	0.922714	0.0816418	1.08304	0.0988708	0.161599		0.00252079	0.000189775	0.00252339	0.000105584	0.107724
Primary_auditory_cortex	1.24316	0.135814	1.631	0.180285	0.0579726		0.00339208	0.000273546	0.00379447	0.000188995	0.113054
Olfactory_bulb_internal_plexiform_layer	0.443964	0.139621	0.463521	0.167377	0.0396138		0.00120676	0.000360809	0.0010732	0.00035696	0.11735
mammillary_bodies	0.376768	0.0211085	0.386146	0.0249613	0.937046		0.00103121	7.51999e-05	0.000905733	0.000106087	0.120823
Olfactory_bulb_mitral_cell_layer	0.551518	0.172449	0.586875	0.216648	0.0458068		0.00149839	0.000440672	0.00135945	0.000468147	0.129799
Cingulate_cortex_area_24b.1	0.315982	0.0425387	0.422521	0.0443401	0.0132286		0.000866921	0.000139958	0.000985117	7.92803e-05	0.130298
Secondary_motor_cortex	3.61398	0.262511	4.83125	0.262807	0.0264983		0.00988521	0.000765886	0.011276	0.000353769	0.130323
Olfactory_bulb_granule_cell_layer	3.34989	0.577964	3.74417	0.919315	0.033061		0.00913106	0.0013947	0.00869788	0.00189667	0.137356
lateral_olfactory_tract	1.02505	0.14348	1.12225	0.249518	0.0240468		0.00279517	0.000323758	0.00260651	0.000492878	0.138083
crus_1_white_matter	0.386054	0.0450432	0.516292	0.0613483	0.0690139		0.00105316	9.31061e-05	0.00120097	7.64922e-05	0.146668
corticospinal_tract_pyramids	1.286	0.0389991	1.41065	0.115811	0.16535		0.00351805	0.000152299	0.0032894	0.000169725	0.15436
optic_tract	1.28546	0.124876	1.34646	0.111928	0.367937		0.00350979	0.000271745	0.00313692	6.43007e-05	0.157284
mammilothalamic_tract	0.0870179	0.00795706	0.101208	0.0203715	0.816979		0.000238246	2.48041e-05	0.000237747	5.5573e-05	0.158675
Ventral_nucleus_of_the_endopiriform_claustrum	0.328071	0.0244217	0.386521	0.0465038	0.751028		0.000896055	4.71012e-05	0.000901797	9.48533e-05	0.163364
globus_pallidus	3.48007	0.351766	4.06448	0.393191	0.321157		0.00950302	0.000771571	0.00946304	0.000348034	0.167308
Frontal_association_cortex	5.66577	0.472357	6.77231	0.44867	0.550876		0.015521	0.00164676	0.0158501	0.00145723	0.174292
fourth_ventricle	0.890125	0.0557407	0.944229	0.096652	0.260896		0.00243399	0.000151287	0.00219812	0.000109438	0.176535
Medial_preoptic_nucleus	0.0776607	0.0114067	0.0754375	0.00989468	0.984471		0.000212923	3.49302e-05	0.000175373	1.32007e-05	0.180153
Secondary_auditory_cortex_dorsal_area	1.11912	0.118115	1.39429	0.179734	0.0585881		0.0030557	0.000262753	0.00324177	0.000217324	0.182297
Lateral_parietal_association_cortex	0.184857	0.0158126	0.251729	0.040077	0.0449601		0.000505124	3.73196e-05	0.000585402	7.09787e-05	0.183343
Medial_parietal_association_cortex	0.289357	0.0191619	0.397521	0.0134663	0.0348843		0.000790581	3.89515e-05	0.000930329	6.86792e-05	0.183693
Posteromedial_cortical_amygdaloid_area	0.701964	0.0788178	0.744958	0.0718421	0.621506		0.00191842	0.000199978	0.00173435	7.30099e-05	0.184705
GrDG	0.742839	0.081297	0.887917	0.0817241	0.00456338		0.00203383	0.00024916	0.00207668	0.000230325	0.199877
cerebral_peduncle	2.04795	0.105012	2.39023	0.243682	0.142966		0.00559539	0.000145656	0.00556224	0.000223761	0.207061
lobule_7_tuber_or_folium	0.650982	0.0551399	0.995438	0.132607	0.0913142		0.0017805	0.000153863	0.00231708	0.000224344	0.208571
Lateral_orbital_cortex	2.63868	0.103552	3.12485	0.171168	0.276625		0.00722075	0.000407663	0.00731102	0.000595241	0.211705
superior_olivary_complex	0.606643	0.0228151	0.730667	0.0642985	0.0324418		0.00165933	7.58957e-05	0.00170277	7.63412e-05	0.212159
crus_2_white_matter	0.244125	0.0357608	0.298312	0.045738	0.0800493		0.00066614	8.61608e-05	0.0006937	7.82682e-05	0.212208
paraflocculus_PFL	3.25859	0.324176	3.82531	0.486894	0.0214138		0.00889124	0.000631825	0.008914	0.000913409	0.212833
crus_1_ansiform_lobule_lobule_6	3.56682	0.31102	4.60546	0.528562	0.08367		0.00973735	0.000588916	0.010717	0.000688958	0.219989
Accessory_olfactory_bulb_glomerular_external_plexiform_and_mitral_cell_layer	0.296464	0.025372	0.342146	0.0216973	0.00141673		0.000810698	6.87749e-05	0.000799942	6.38603e-05	0.22558
fastigial_nucleus	0.343643	0.0160641	0.429583	0.0627208	0.069474		0.000939369	3.44447e-05	0.000997623	8.85126e-05	0.23253
colliculus_superior	7.77354	0.150641	8.70306	0.805492	0.101632		0.0212573	0.000441017	0.0202648	0.000682075	0.278483
CA1Py	0.561304	0.0346857	0.682229	0.0585449	0.00802335		0.00153546	0.000104869	0.00159284	0.000125521	0.278507
Primary_visual_cortex_binocular_area	1.62296	0.18716	2.0166	0.161429	0.0758992		0.00442581	0.000374995	0.00470214	0.000207769	0.300404
flocculus_white_matter	0.0667857	0.0050279	0.0781667	0.00833991	0.0424135		0.000182435	1.03763e-05	0.000182329	1.61232e-05	0.302675
Medial_entorhinal_cortex	0.535893	0.0260007	0.586583	0.0302135	0.263899		0.00146676	9.77559e-05	0.00137052	7.54284e-05	0.303625
Secondary_visual_cortex_lateral_area	2.05202	0.209237	2.59587	0.298454	0.116678		0.00559808	0.000406185	0.00603702	0.000316579	0.30679
nucleus_interpositus	0.353321	0.0240624	0.424812	0.0728719	0.0891672		0.000965721	5.68819e-05	0.000984515	0.000103496	0.318618
Medial_orbital_cortex	1.4357	0.211733	1.58938	0.134309	0.701361		0.00393303	0.000619031	0.00371814	0.000379741	0.326381
midbrain	10.8669	0.29422	12.1291	1.04902	0.107559		0.0297101	0.000506487	0.0282492	0.000684295	0.335425
Ventral_intermediate_entorhinal_cortex	0.823429	0.0396028	0.915646	0.0369327	0.128513		0.00225478	0.000169844	0.00214329	0.000172488	0.339477
dentate_nucleus	0.275446	0.0167154	0.33275	0.0523636	0.0870225		0.000752792	3.54143e-05	0.000771985	6.96205e-05	0.341138
crus_2_ansiform_lobule_lobule_7	3.153	0.229286	4.04115	0.563822	0.0998642		0.00861575	0.0005138	0.00939278	0.000812263	0.342767
CA3Rad	1.40375	0.0983059	1.56519	0.125612	0.110036		0.00383594	0.000226691	0.00364742	9.00084e-05	0.347285
Primary_somatosensory_cortex_trunk_region	0.336946	0.0321526	0.431604	0.0343041	0.031577		0.000920983	8.15226e-05	0.00101036	0.000108171	0.348915
Primary_somatosensory_cortex_hindlimb_region	1.46075	0.161968	2.01338	0.184195	0.0840527		0.00399205	0.000406027	0.00470282	0.000424518	0.350857
Temporal_association_area	2.12571	0.25589	2.55371	0.251392	0.0794011		0.00579444	0.000494426	0.00594501	0.000217398	0.354492
Secondary_visual_cortex_mediolateral_area	0.625571	0.0908812	0.717	0.0681547	0.0623647		0.00170625	0.000211062	0.00167121	0.000100362	0.357387
Rostral_amygdalopiriform_area	0.336607	0.0358578	0.342625	0.0332368	0.229635		0.000919008	8.12484e-05	0.00079862	5.16136e-05	0.37822
corpus_callosum	13.1919	0.996515	14.8524	1.12744	0.0618645		0.0360392	0.00215588	0.0346199	0.000765981	0.378495
Ectorhinal_cortex	2.14488	0.242657	2.63031	0.3099	0.10767		0.00584919	0.000459516	0.00611503	0.000319886	0.384064
CA10r	1.42127	0.067002	1.68154	0.138069	0.0143782		0.00388777	0.000210637	0.00391889	0.000141954	0.391176
Parietal_cortex_posterior_area_rostral_part	0.0801964	0.0127426	0.0853125	0.0124924	0.418718		0.000219125	3.33826e-05	0.000199044	2.66146e-05	0.422157
Insular_region_not_subdivided	5.34768	0.333993	6.5736	0.439558	0.0294559		0.0146115	0.000633671	0.0153406	0.000724303	0.424764
Accessory_olfactory_bulb_granule_cell_layer	0.208714	0.0538255	0.204792	0.0676682	0.154258		0.000568131	0.000139078	0.000477127	0.000155973	0.430994
cerebellar_peduncle_superior	0.670661	0.0313566	0.741958	0.0924461	0.177867		0.00183303	5.98348e-05	0.00172431	0.000102732	0.435699
subiculum	3.63961	0.195369	4.13385	0.287384	0.0986028		0.00995223	0.000522964	0.0096375	0.000174159	0.450846
Ventral_orbital_cortex	1.04504	0.0423897	1.21194	0.0932916	0.0818231		0.00285841	0.000134607	0.00282419	3.11896e-05	0.47993
Primary_somatosensory_cortex	3.80073	0.133772	4.60877	0.292759	0.0255534		0.0103934	0.000376915	0.0107661	0.00067803	0.496156
internal_capsule	2.84771	0.167241	3.37379	0.376743	0.151103		0.00778248	0.000344502	0.00784607	0.000358265	0.503628
thalamus	14.7559	0.717512	17.4613	1.11235	0.0738075		0.0403402	0.00169134	0.0407287	0.00103729	0.52442
LMol	2.22618	0.173457	2.64269	0.195781	0.0314954		0.0060845	0.000417371	0.00616708	0.000347435	0.52644
fasciculus_retroflexus	0.315375	0.0202268	0.355062	0.0358357	0.0302465		0.000861569	3.70681e-05	0.000826235	2.87319e-05	0.567988
trunk_of_lobules_6_8_white_matter	0.0898393	0.00864241	0.116479	0.00988794	0.123241		0.000245482	2.11346e-05	0.00027237	2.67e-05	0.583213
cuneate_nucleus	0.275768	0.0134597	0.338312	0.0348342	0.208876		0.000754717	4.98087e-05	0.000787113	2.83667e-05	0.600418
interpedunclar_nucleus	0.180893	0.0314653	0.192375	0.0423104	0.172468		0.000492835	7.45645e-05	0.000444854	6.71132e-05	0.601832
Anterior_olfactory_nucleus	1.70366	0.142245	1.86152	0.196346	0.166738		0.00465096	0.00025958	0.00433505	0.000260945	0.602783
CA3Py_Outer	0.748929	0.0482675	0.862417	0.0783249	0.0416892		0.00204637	0.000101162	0.00200927	8.31469e-05	0.643141
Dorsolateral_orbital_cortex	0.849946	0.0575407	1.04548	0.140686	0.0432695		0.00232361	0.000149348	0.00244849	0.000380856	0.64593
cerebellar_peduncle_inferior	0.834411	0.0345595	0.989333	0.100817	0.16258		0.00228325	0.000131593	0.00230275	0.000101272	0.65614
Cingulate_cortex_area_29a	0.611536	0.0377001	0.738729	0.0765412	0.0810529		0.00167199	9.77136e-05	0.00171986	9.41004e-05	0.663198
fimbria	1.90521	0.190532	2.14783	0.248295	0.0686627		0.00519972	0.000386426	0.00499745	0.000281544	0.663976
Cingulate_cortex_area_29b	0.210768	0.019861	0.247667	0.0259127	0.103017		0.000576128	5.16567e-05	0.000576629	3.16446e-05	0.665959
cerebellar_peduncle_middle	1.03146	0.130244	1.12312	0.184705	0.137009		0.00281488	0.00030779	0.00260451	0.000252743	0.674435
CA3Py_Inner	0.135464	0.0173371	0.161438	0.00711633	0.308186		0.000371629	5.71212e-05	0.000377603	2.71254e-05	0.69401
habenular_commissure	0.0175714	0.00301805	0.0181458	0.00334983	0.533021		4.78807e-05	7.00913e-06	4.21372e-05	5.90186e-06	0.695816
fundus_of_striatum	0.104071	0.0131379	0.112313	0.016356	0.25828		0.000284108	3.09569e-05	0.000261269	2.73409e-05	0.69711
Primary_somatosensory_cortex_upper_lip_region	4.70068	0.264158	6.16617	0.335289	0.23524		0.0128609	0.000861378	0.0144135	0.000981232	0.702925
SLu	0.358304	0.0343297	0.3905	0.0296213	0.11312		0.00098025	9.88356e-05	0.000910856	4.28789e-05	0.732569
Cingulate_cortex_area_30	2.02416	0.10745	2.5354	0.157781	0.141478		0.00553585	0.000309605	0.00591614	0.000222472	0.736402
colliculus_inferior	5.27611	0.143437	6.07333	0.601276	0.0758745		0.0144279	0.000410544	0.0141339	0.000419417	0.74554
posterior_commissure	0.165839	0.0103516	0.179542	0.0137374	0.10134		0.000454175	3.95266e-05	0.000418393	7.07624e-06	0.750094
Primary_visual_cortex	1.94743	0.125829	2.43563	0.269579	0.172847		0.00531917	0.000212129	0.00566851	0.000293542	0.750444
Primary_visual_cortex_monocular_area	1.2897	0.159899	1.51102	0.0670314	0.13099		0.00351609	0.000322802	0.00352838	0.000119507	0.759004
CA1Rad	2.14257	0.105631	2.53127	0.184906	0.0319881		0.00585689	0.000234128	0.00590667	0.000319257	0.766496
CA2Py	0.152607	0.0103084	0.188875	0.0103956	0.047983		0.000416976	2.12437e-05	0.000441155	2.34821e-05	0.81334
CA30r	2.05643	0.116625	2.37669	0.184161	0.0346717		0.00561783	0.000176984	0.00554028	0.000163038	0.815352
pontine_nucleus	0.537214	0.0687388	0.610333	0.148261	0.293648		0.00146676	0.000171641	0.00140898	0.000246993	0.830946
PoDG	0.319232	0.0343936	0.3915	0.0323517	0.12449		0.000875813	0.000119812	0.000915102	8.54403e-05	0.836635
stria_terminalis	0.664196	0.0553096	0.844729	0.120094	0.21612		0.00181314	0.000101223	0.00196157	0.000173522	0.84482
lateral_ventricle	2.05193	0.276303	2.31252	0.425511	0.315415		0.0055969	0.000605935	0.0053675	0.000664218	0.854569
Frontal_cortex_area_3	0.635554	0.0631934	0.773042	0.0520989	0.0942421		0.00173469	0.000124805	0.00180675	0.000139675	0.855971
Secondary_somatosensory_cortex	3.74295	0.246235	4.83125	0.341006	0.153743		0.0102327	0.000626572	0.0112771	0.000649719	0.859535
Primary_somatosensory_cortex_jaw_region	0.464071	0.0534228	0.562937	0.0314226	0.188608		0.00127	0.000159024	0.00131546	8.19764e-05	0.860378
anterior_commissure_pars_anterior	0.928	0.120466	1.05287	0.174229	0.184178		0.00252997	0.000253529	0.00244334	0.000247043	0.874177
CA20r	0.312071	0.0139334	0.379417	0.0226744	0.0500739		0.000853011	2.67189e-05	0.000885186	2.40083e-05	0.87909
Dorsolateral_entorhinal_cortex	1.76727	0.132843	1.95785	0.176304	0.0720412		0.00482894	0.000295417	0.00456668	0.000302936	0.883229
Secondary_auditory_cortex_ventral_area	1.22043	0.13595	1.5531	0.173617	0.25482		0.0033301	0.000280571	0.00361646	0.000271844	0.903649
Cingulate_cortex_area_29c	1.7487	0.138757	2.10325	0.0986965	0.049511		0.00479378	0.000529135	0.00491621	0.000294043	0.904105
Cingulate_cortex_area_24a	1.85914	0.204156	2.14779	0.194341	0.152856		0.00508767	0.000584266	0.00501098	0.000351213	0.914893
CA2Rad	0.350786	0.0288227	0.426583	0.026242	0.10699		0.000958452	6.55835e-05	0.000996734	6.61736e-05	0.924157
Primary_motor_cortex	6.34096	0.466337	7.97042	0.484889	0.138924		0.0173376	0.00122749	0.0186152	0.00108946	0.925518
Primary_somatosensory_cortex_shoulder_region	0.0696607	0.0142313	0.0847292	0.0169809	0.266243		0.000190921	4.19882e-05	0.000198067	4.11581e-05	0.931923
Cingulate_cortex_area_32	2.18268	0.315247	2.55671	0.226021	0.141883		0.00597542	0.000906942	0.0059666	0.000433383	0.933436
Cingulum	0.729393	0.123235	0.803021	0.0629048	0.151248		0.00199075	0.000307626	0.00187352	0.000105969	0.934088
Primary_somatosensory_cortex_forelimb_region	2.90229	0.263162	3.84415	0.283208	0.126314		0.00794973	0.000889295	0.00896904	0.00048785	0.934103
Primary_somatosensory_cortex_barrel_field	7.92736	0.490823	10.1542	0.397437	0.0947968		0.021701	0.00176271	0.0237406	0.00143819	0.95614
fornix	0.489107	0.0586355	0.517396	0.08752	0.131104		0.0013339	0.000118576	0.00119961	0.000121208	0.961827
stria_medullaris	0.567554	0.0834746	0.555417	0.0646622	0.0793574		0.0015476	0.000190402	0.0012922	8.09471e-05	0.973116
Whole brain	365.901	13.2081	429.021	30.7851	0.0520244		1		1
