# Supplementary material for: Effects of Long-Term Endogenous Corticosteroid Exposure on Brain Volume and Glial Cells in the AdKO Mouse
Source: Front Neurosci. 2021 Feb 10;15:604103. doi: 10.3389/fnins.2021.604103 (PMC7902940; doi:10.3389/fnins.2021.604103)
Supplement: Supplementary file 3 [file Table_3.XLSX]

## Sheet: Supplementary table 3A. MBP
MBP IHC 2-way ANOVA
Region	Name	Source	F (DFn, DFd)	P value
Cg1	Cg1 area 1	Interaction	F (1, 15) = 7.555	0.015
Cg1	Cg1 area 1	Genotype	F (1, 15) = 4.899	0.043
Cg2	Cg2 area 3	Genotype	F (1, 17) = 10.23	0.005
CA1	CA1 oriens	genotype	F (1, 19) = 10.20	0.005
CA1	CA1 pyramidal	genotype	F (1, 19) = 5.320	0.033
CA1	CA1 radiatum	genotype	F (1, 19) = 7.245	0.014
CA1	CA1 moleculare	sex	F (1, 19) = 4.502	0.047
CA3	CA3 lucidum	genotype	F (1, 19) = 4.489	0.048
CA3	CA3 radiatum	sex	F (1, 19) = 11.86	0.003
CA3	CA3 radiatum	genotype	F (1, 19) = 7.766	0.012
CA3	CA3 moleculare	sex	F (1, 19) = 14.54	0.001
CA3	CA3 moleculare	genotype	F (1, 19) = 4.411	0.049
S2	S2 area 3	sex	F (1, 18) = 6.084	0.023
S2	S2 area 3	genotype	F (1, 18) = 23.60	<0.001

## Sheet: Supplementary table 3B. GFAP
GFAP IHC 2-way ANOVA
Region	Name	source	F (DFn, DFd)	P value
CC	cc lp	genotype	F (1, 18) = 5.146	0.036
CA1	CA1 pyramidal	sex	F (1, 17) = 19.30	<0.001
CA1	CA1 radiatum	genotype	F (1, 17) = 7.494	0.014
CA3	CA3 pyramidal	sex	F (1, 18) = 5.578	0.030
DG	DG granular	sex	F (1, 18) = 5.244	0.034
DG	DG granular	genotype	F (1, 18) = 7.230	0.015

## Sheet: Supplementary table 3C. Iba1
Iba1 IHC 2-way ANOVA
Region	Name	source	F (DFn, DFd)	P value
CC	CC medial	genotype	F (1, 18) = 16.43	0.001
CC	CC lp	genotype	F (1, 17) = 12.39	0.003
CC	Cingulum	genotype	F (1, 17) = 7.054	0.017
CC	CC hippocampus	genotype	F (1, 17) = 10.07	0.006
CA3	CA3 moleculare	genotype	F (1, 18) = 5.356	0.033
DG	DG polymorph	genotype	F (1, 16) = 4.979	0.040
