# Supplementary material for: Effects of Long-Term Endogenous Corticosteroid Exposure on Brain Volume and Glial Cells in the AdKO Mouse
Source: Front Neurosci. 2021 Feb 10;15:604103. doi: 10.3389/fnins.2021.604103 (PMC7902940; doi:10.3389/fnins.2021.604103)
Supplement: Supplementary file 4 [file Table_4.XLSX]

## Sheet: SupplementaryTable 4A GFAP
	male WT mean	male WT SD	male WT n	male AdKO	male AdKO SD	Male AdKO n	female WT mean	female WT SD	Female WT n	female AdKO	Female AdKO SD	female AdKO n	F (DFn, DFd) interaction	P value Interaction	F (DFn, DFd) Sex	P value Sex	F (DFn, DFd) Genotype	P value Genotype
GFAP Medial CC Object Count	23.6667	20.0366	6	19.5	21.0974	6	20	13.8022	5	11	8.46168	6	F (1, 19) = 0.1185	P=0.7345	F (1, 19) = 0.7506	P=0.3971	F (1, 19) = 0.8791	P=0.3602
GFAP CC lateroproximal Object Count	53.1667	26.5135	6	22.3333	13.4412	6	29.8333	16.7621	6	24.5	21.6032	6	F (1, 20) = 2.392	P=0.1377	F (1, 20) = 1.648	P=0.2139	F (1, 20) = 4.811	P=0.0403
GFAP Cingulum Object Count	8.66667	6.21825	6	6.16667	3.65605	6	5	3.03315	6	4.16667	4.70815	6	F (1, 20) = 0.1998	P=0.6597	F (1, 20) = 2.310	P=0.1442	F (1, 20) = 0.7994	P=0.3819
GFAP CA1-O Object Count	3.83333	1.47196	6	4.16667	3.0605	6	3.4	2.07364	5	3	2.54951	5	F (1, 18) = 0.1309	P=0.7217	F (1, 18) = 0.6230	P=0.4402	F (1, 18) = 0.001082	P=0.9741
GFAP CA1-P Object Count	25.6667	9.7091	6	20.5	7.96869	6	41	20.7966	5	31	7.61577	5	F (1, 18) = 0.2084	P=0.6534	F (1, 18) = 5.955	P=0.0252	F (1, 18) = 2.053	P=0.1691
GFAP CA1-R Object Count	4.16667	4.66548	6	5.16667	4.35507	6	9.6	9.76217	5	4	6.2849	5	F (1, 18) = 1.439	P=0.2458	F (1, 18) = 0.6015	P=0.4481	F (1, 18) = 0.6992	P=0.4140
GFAP CA1-M Object Count	14.8333	5.84523	6	13.5	7.86766	6	20.4	8.23408	5	10.2	7.04982	5	F (1, 18) = 2.031	P=0.1713	F (1, 18) = 0.1327	P=0.7199	F (1, 18) = 3.436	P=0.0803
GFAP CA3-P Object Count	71.3333	16.6933	6	37	27.5536	6	66.3333	35.5228	6	72.8333	22.3644	6	F (1, 20) = 3.573	P=0.0733	F (1, 20) = 2.037	P=0.1689	F (1, 20) = 1.660	P=0.2123
GFAP CA3-L Object Count	1.33333	1.36626	6	1.83333	2.71416	6	1.83333	2.85774	6	2.66667	2.65832	6	F (1, 20) = 0.02725	P=0.8705	F (1, 20) = 0.4360	P=0.5166	F (1, 20) = 0.4360	P=0.5166
GFAP CA3-R Object Count	1.33333	0.816497	6	0.666667	0.516398	6	1	1.26491	6	2.16667	1.7224	6	F (1, 20) = 3.667	P=0.0699	F (1, 20) = 1.485	P=0.2372	F (1, 20) = 0.2727	P=0.6072
GFAP CA3-M Object Count	8.33333	5.68038	6	5.5	3.61939	6	9.66667	8.38252	6	12	12.0333	6	F (1, 20) = 0.6150	P=0.4421	F (1, 20) = 1.414	P=0.2484	F (1, 20) = 0.005760	P=0.9403
GFAP CA3-O Object Count	8	0.894427	6	3.33333	3.55903	6	10.3333	11.219	6	9.33333	3.14113	6	F (1, 20) = 0.5407	P=0.4707	F (1, 20) = 2.793	P=0.1103	F (1, 20) = 1.291	P=0.2692
GFAP DG-P Object Count	32.5	18.0305	6	16.5	12.7554	6	43.8333	39.3925	6	39.8333	10.1472	6	F (1, 20) = 0.4033	P=0.5326	F (1, 20) = 3.365	P=0.0815	F (1, 20) = 1.120	P=0.3025
GFAP DG-G Object Count	25	17.3551	6	14.6667	10.3859	6	34.6667	33.128	6	30.3333	19.8158	6	F (1, 20) = 0.1137	P=0.7394	F (1, 20) = 2.028	P=0.1699	F (1, 20) = 0.6796	P=0.4195

## Sheet: Suplementary table 4B Iba1
	male WT mean	male WT SD	male WT n	male AdKO	male AdKO SD	Male AdKO n	female WT mean	female WT SD	Female WT n	female AdKO	Female AdKO SD	female AdKO n	F (DFn, DFd) interaction	P value Interaction	F (DFn, DFd) Sex	P value Sex	F (DFn, DFd) Genotype	P value Genotype
Iba1 Cg2-1 Object Count	12.1667	3.60093	6	8.16667	4.70815	6	8.8	6.37966	5	10.3333	5.1251	6	F (1, 19) = 1.769	P=0.1993	F (1, 19) = 0.08320	P=0.7761	F (1, 19) = 0.3515	P=0.5602
Iba1 Cg2-2 Object Count	16.1667	10.0283	6	15	6.69328	6	10	7.17635	5	14.6667	7.06163	6	F (1, 19) = 0.7813	P=0.3878	F (1, 19) = 0.9701	P=0.3370	F (1, 19) = 0.2813	P=0.6020
Iba1 Cg2-3 Object Count	25.8333	13.8768	6	20.1667	8.4004	6	24.8	16.6943	5	21.5	9.41807	6	F (1, 19) = 0.05290	P=0.8206	F (1, 19) = 0.0008500	P=0.9770	F (1, 19) = 0.7593	P=0.3944
Iba1 Cg2-4 Object Count	7.66667	4.17931	6	6.66667	4.4572	6	4	3.08221	5	6.5	3.33167	6	F (1, 19) = 1.187	P=0.2896	F (1, 19) = 1.424	P=0.2475	F (1, 19) = 0.2180	P=0.6459
Iba1 Cg1 Object Count	48.6	17.1406	5	35.6	11.149	5	28.25	9.74252	4	33	12.0277	4	F (1, 14) = 2.050	P=0.1742	F (1, 14) = 3.426	P=0.0854	F (1, 14) = 0.4428	P=0.5166
Iba1 Medial CC Object Count	36.8333	5.49242	6	17	9.02774	5	43.6	10.4547	5	25	9.73653	6	F (1, 18) = 0.02690F (1, 18) = 3.856 P=0.0652	P=0.8716	F (1, 18) = 3.856	P=0.0652	F (1, 18) = 26.12	P<0.0001
Iba1 CC lateroproximal Object Count	26	11.5239	6	9	7.4027	6	19.3333	9.95322	6	17.5	3.88587	6	F (1, 20) = 4.574	P=0.0450	F (1, 20) = 0.06683	P=0.7987	F (1, 20) = 7.052	P=0.0152
Iba1 Cingulum Object Count	9.5	0.83666	6	3	2.36643	6	6.5	4.50555	6	4.83333	2.31661	6	F (1, 20) = 4.385	P=0.0492	F (1, 20) = 0.2555	P=0.6188	F (1, 20) = 12.52	P=0.0021
Iba1 SS1-1 Object Count	11.5	5.1672	6	15.3333	9.4163	6	6	5.01996	6	15.5	9.41807	6	F (1, 20) = 0.8404	P=0.3702	F (1, 20) = 0.7444	P=0.3985	F (1, 20) = 4.653	P=0.0434
Iba1 SS1-2 Object Count	25.5	13.0038	6	22.1667	15.8672	6	12.1667	10.9438	6	21.6667	7.99166	6	F (1, 20) = 1.635	P=0.2157	F (1, 20) = 1.899	P=0.1834	F (1, 20) = 0.3774	P=0.5459
Iba1 SS1-3 Object Count	21.3333	9.83192	6	18.3333	12.7541	6	13.5	11.7601	6	22	9.27362	6	F (1, 20) = 1.641	P=0.2149	F (1, 20) = 0.2154	P=0.6476	F (1, 20) = 0.3753	P=0.5470
Iba1 CA1-O Object Count	2.83333	2.13698	6	3.33333	2.94392	6	1.16667	1.16905	6	3.66667	3.26599	6	F (1, 20) = 0.9499	P=0.3414	F (1, 20) = 0.4222	P=0.5233	F (1, 20) = 2.137	P=0.1593
Iba1 CA1-P Object Count	11.8333	5.03653	6	10.5	4.46094	6	13.1667	12.0236	6	15.6667	9.60555	6	F (1, 20) = 0.3125	P=0.5823	F (1, 20) = 0.8986	P=0.3545	F (1, 20) = 0.02895	P=0.8666
Iba1 CA1-R Object Count	3.33333	3.07679	6	2.66667	2.16025	6	2	3.03315	6	2.5	5.1672	6	F (1, 20) = 0.1632	P=0.6905	F (1, 20) = 0.2698	P=0.6092	F (1, 20) = 0.003331	P=0.9545
Iba1 CA1-M Object Count	2.66667	1.50555	6	4.5	3.61939	6	4.33333	4.67618	6	2.66667	1.21106	6	F (1, 20) = 1.899	P=0.1834	F (1, 20) = 0.004307	P=0.9483	F (1, 20) = 0.004307	P=0.9483
Iba1 CA3-P Object Count	22.3333	15.9833	6	14.1667	12.6082	6	28.5	19.7053	6	28.5	16.6703	6	F (1, 20) = 0.3703	P=0.5497	F (1, 20) = 2.333	P=0.1423	F (1, 20) = 0.3703	P=0.5497
Iba1 CA3-L Object Count	0.833333	0.752773	6	0.166667	0.408248	6	0.833333	0.983192	6	0.166667	0.408248	6	F (1, 20) = 0.000	P>0.9999	F (1, 20) = 0.000	P>0.9999	F (1, 20) = 5.714	P=0.0268
Iba1 CA3-R Object Count	0.833333	0.752773	6	0.833333	1.32916	6	0.833333	1.60208	6	1	1.26491	6	F (1, 20) = 0.02564	P=0.8744	F (1, 20) = 0.02564	P=0.8744	F (1, 20) = 0.02564	P=0.8744
Iba1 CA3-M Object Count	4.16667	3.60093	6	3.16667	3.0605	6	4.16667	3.76386	6	4.33333	3.9833	6	F (1, 20) = 0.1560	P=0.6971	F (1, 20) = 0.1560	P=0.6971	F (1, 20) = 0.07957	P=0.7808
Iba1 CA3-O Object Count	3.66667	5.31664	6	3	1.54919	6	3.5	3.27109	6	3.5	2.88097	6	F (1, 20) = 0.05369	P=0.8191	F (1, 20) = 0.01342	P=0.9089	F (1, 20) = 0.05369	P=0.8191
Iba1 DG-P Object Count	1.5	1.97484	6	1.16667	1.60208	6	1.16667	1.60208	6	2.16667	2.13698	6	F (1, 20) = 0.7843	P=0.3863	F (1, 20) = 0.1961	P=0.6627	F (1, 20) = 0.1961	P=0.6627
Iba1 DG-G Object Count	5	4.47214	6	1.33333	1.21106	6	4.5	3.08221	6	1.66667	1.8619	6	F (1, 20) = 0.1210	P=0.7316	F (1, 20) = 0.004840	P=0.9452	F (1, 20) = 7.362	P=0.0134
Iba1 S2-1 Object Count	15.5	14.181	6	10	14.3248	6	16.1667	17.7698	6	5.83333	4.40076	6	F (1, 20) = 0.1890	P=0.6684	F (1, 20) = 0.09913	P=0.7561	F (1, 20) = 2.029	P=0.1698
Iba1 S2-2 Object Count	26.1667	16.9519	6	37.6667	28.3596	6	31	20.1296	6	49.8333	48.7992	6	F (1, 20) = 0.08320	P=0.7760	F (1, 20) = 0.4471	P=0.5114	F (1, 20) = 1.424	P=0.2468
Iba1 S2-3 Object Count	10.6667	6.28225	6	7.5	6.22093	6	12.8333	8.30462	6	13.6667	9.62635	6	F (1, 20) = 0.4003	P=0.5341	F (1, 20) = 1.738	P=0.2023	F (1, 20) = 0.1362	P=0.7159
