# Supplementary material for: Effects of Long-Term Endogenous Corticosteroid Exposure on Brain Volume and Glial Cells in the AdKO Mouse
Source: Front Neurosci. 2021 Feb 10;15:604103. doi: 10.3389/fnins.2021.604103 (PMC7902940; doi:10.3389/fnins.2021.604103)
Supplement: Supplementary file 5 [file Data_Sheet_1.ZIP]

Archive with 27 entries (24 files):
- Results IHC MBP GFAP Iba1/GFAP/
- Results IHC MBP GFAP Iba1/GFAP/GFAP CA1 HIPP.xlsx
- Results IHC MBP GFAP Iba1/GFAP/GFAP CA3 HIPP.xlsx
- Results IHC MBP GFAP Iba1/GFAP/GFAP cc and cg.xlsx
- Results IHC MBP GFAP Iba1/GFAP/GFAP CC Hipp.xlsx
- Results IHC MBP GFAP Iba1/GFAP/GFAP DG HIPP.xlsx
- Results IHC MBP GFAP Iba1/GFAP/GFAP Lat.xlsx
- Results IHC MBP GFAP Iba1/GFAP/GFAP Medial.xlsx
- Results IHC MBP GFAP Iba1/Iba1/
- Results IHC MBP GFAP Iba1/Iba1/Iba1 CA1 HIPP.xlsx
- Results IHC MBP GFAP Iba1/Iba1/Iba1 CA3 HIPP.xlsx
- Results IHC MBP GFAP Iba1/Iba1/Iba1 CC lp and cing.xlsx
- Results IHC MBP GFAP Iba1/Iba1/Iba1 CCMedial.xlsx
- Results IHC MBP GFAP Iba1/Iba1/Iba1 Cg1.xlsx
- Results IHC MBP GFAP Iba1/Iba1/Iba1 Cg2.xlsx
- Results IHC MBP GFAP Iba1/Iba1/Iba1 CPu.xlsx
- Results IHC MBP GFAP Iba1/Iba1/Iba1 DG HIPP.xlsx
- Results IHC MBP GFAP Iba1/Iba1/Iba1 S2 HIPP.xlsx
- Results IHC MBP GFAP Iba1/Iba1/Iba1 SSp.xlsx
- Results IHC MBP GFAP Iba1/MBP/
- Results IHC MBP GFAP Iba1/MBP/MBP CA1 HIPP.xlsx
- Results IHC MBP GFAP Iba1/MBP/MBP CA3 HIPP.xlsx
- Results IHC MBP GFAP Iba1/MBP/MBP Cg1.xlsx
- Results IHC MBP GFAP Iba1/MBP/MBP Cg2.xlsx
- Results IHC MBP GFAP Iba1/MBP/MBP DG HIPP.xlsx
- Results IHC MBP GFAP Iba1/MBP/MBP S2 HIPP.xlsx
- Results IHC MBP GFAP Iba1/MBP/MBP SSp.xlsx
