# Supplementary material for: Effects of Long-Term Endogenous Corticosteroid Exposure on Brain Volume and Glial Cells in the AdKO Mouse
Source: Front Neurosci. 2021 Feb 10;15:604103. doi: 10.3389/fnins.2021.604103 (PMC7902940; doi:10.3389/fnins.2021.604103)
Supplement: Supplementary file 5 [file Data_Sheet_1.ZIP › Results IHC MBP GFAP Iba1/GFAP/GFAP CA1 HIPP.xlsx]

## Sheet: Threshold
name	Area	mean	StdDev	Mode	Min	Max	IntDen	Median	%Area	RawIntDen		Threshold
1	4915200	123.841	17.678	129	25	168	608704470	126	0	608704470		84	1 AdKO male
													1 WT male
1	4915200	123.06	16.889	128	25	165	604864571	126	100	604864571		85	1 AdKO Female
1	4915200	122.839	18.977	134	28	162	603777564	126	100	603777564		86	1 WT Female
1	4915200	141.629	9.544	145	35	167	696133564	143	100	696133564		120	2 AdKO male
1	4915200	137.041	10.925	140	7	166	673583288	138	100	673583288		112	2 WT Male
1	4915200	140.149	8.689	144	11	167	688861173	142	100	688861173		121	2 AdKO Female
miss													2 WT Female
1	4915200	138.517	10.855	142	28	167	680836527	140	100	680836527		114	3 AdKO Male
1	4915200	131.188	12.994	136	39	165	644815750	133	100	644815750		103	3 WT Male
1	4915200	134.953	10.684	139	41	166	663322421	136	0	663322421		111	3 AdKO Female
1	4915200	135.506	12.936	139	31	167	666039201	137	100	666039201		106	3 WT Female
1	4915200	144.059	9.294	148	47	167	708079340	145	100	708079340		125	4 AdKO Male
1	4915200	131.416	15.148	133	33	165	645933794	133	100	645933794		95	4 WT Male
1	4915200	128.877	18.548	135	29	167	633454544	131	100	633454544		87	4 AdKO Female
1	4915200	128.828	16.037	135	0	164	633214810	131	99.997	633214810		95	4 WT Female
1	4915200	143.347	10.793	148	34	168	704580429	145	100	704580429		120	5 AdKO Male
1	4915200	137.464	14.141	139	0	166	675662222	138	100	675662222		104	5 WT Male
miss													5 AdKO Female
1	4915200	132.531	13.072	136	33	166	651414752	134	100	651414752		103	5 WT Female
1	4915200	144.009	8.496	146	42	166	707833932	145	100	707833932		123	6 AdKO Male
1	4915200	133.787	13.148	137	38	166	657591417	135	100	657591417		104	6 WT Male
1	4915200	127.727	16.535	133	35	165	627803710	130	100	627803710		90	6 AdKO Female
1	4915200	123.871	14.54	132	32	162	608849437	126	100	608849437		94	6 WT Female

## Sheet: CA1 Oriens
name	Area	mean	StdDev	Mode	Min	Max	IntDen	Median	%Area	RawIntDen
2	186464	121.175	15.281	125	44	156	22594864	122	1.416	22594864		1 AdKO male
												1 WT male
2	351564	124.724	11.467	129	37	156	43848584	126	0.751	43848584		1 AdKO Female
2	276536	125.811	14.896	135	39	155	34791278	129	1.838	34791278		1 WT Female
2	218111	141.74	8.036	145	92	162	30914969	142	1.267	30914969		2 AdKO male
2	300327	137.314	9.956	141	61	162	41239016	139	2.417	41239016		2 WT Male
2	287302	139.109	7.855	141	69	161	39966175	140	2.716	39966175		2 AdKO Female
miss	miss	miss	miss	miss	miss	miss	miss	miss	miss	miss		2 WT Female
2	297812	139.799	9.424	145	41	160	41633709	142	2.808	41633709		3 AdKO Male
2	240004	131.194	11.159	134	53	160	31487038	133	2.529	31487038		3 WT Male
2	309196	138.153	8.291	141	76	163	42716477	140	0.897	42716477		3 AdKO Female
2	287844	137.697	10.982	141	65	163	39635195	139	0.961	39635195		3 WT Female
2	297812	144.966	7.742	149	84	165	43172634	146	1.899	43172634		4 AdKO Male
2	297812	131.424	14.049	136	33	160	39139513	133	1.854	39139513		4 WT Male
2	279316	129.184	17.383	135	38	163	36083105	131	2.267	36083105		4 AdKO Female
2	294906	127.811	13.877	130	39	157	37692199	129	2.469	37692199		4 WT Female
2	252960	143.754	9.665	146	53	165	36364039	145	2.342	36364039		5 AdKO Male
2	297812	137.483	14.796	142	0	164	40944080	139	2.818	40944080		5 WT Male
miss	miss	miss	miss	miss	miss	miss	miss	miss	miss	miss		5 AdKO Female
2	280146	132.715	12.079	139	51	159	37179589	135	2.672	37179589		5 WT Female
2	291390	143.771	6.887	146	85	162	41893539	145	1.506	41893539		6 AdKO Male
2	297236	130.681	11.949	133	59	159	38842955	132	2.837	38842955		6 WT Male
2	297808	127.485	15.586	134	38	161	37966160	129	2.109	37966160		6 AdKO Female
2	290920	125.339	12.582	129	42	156	36463754	127	2.636	36463754		6 WT Female

## Sheet: CA1 Pyr
name	Area	mean	StdDev	Mode	Min	Max	IntDen	Median	%Area	RawIntDen
3	241632	115.691	21.265	113	41	159	27954601	116	7.309	27954601		1 AdKO male
												1 WT male
3	282524	116.133	21.36	126	41	157	32810397	120	11.184	32810397		1 AdKO Female
3	290459	117.053	25.695	135	28	160	33999223	123	15.388	33999223		1 WT Female
3	282524	139.386	11.246	142	68	166	39379806	140	5.687	39379806		2 AdKO male
3	335152	131.028	14.722	136	58	164	43914190	132	11.657	43914190		2 WT Male
3	258983	136.555	11.007	144	76	163	35365314	138	9.398	35365314		2 AdKO Female
miss	miss	miss	miss	miss	miss	miss	miss	miss	miss	miss		2 WT Female
3	282524	134.986	14.266	141	55	164	38136764	137	7.903	38136764		3 AdKO Male
3	296438	123.54	16.003	124	44	162	36621938	124	10.954	36621938		3 WT Male
3	279072	130.126	15.811	137	41	164	36314620	133	12.38	36314620		3 AdKO Female
3	253615	132.722	17.334	158	51	164	33660244	133	7.241	33660244		3 WT Female
3	282524	141.311	9.188	142	85	165	39923698	142	4.852	39923698		4 AdKO Male
3	282524	127.271	18.554	133	46	162	35957151	129	6.161	35957151		4 WT Male
3	284712	122.354	26.044	158	42	164	34835510	125	12.332	34835510		4 AdKO Female
3	293220	122.769	22.063	127	43	164	35998274	125	14.157	35998274		4 WT Female
3	250575	139.292	13.494	144	40	165	34903217	141	9.657	34903217		5 AdKO Male
3	312817	135.801	16.373	138	54	166	42481013	137	4.408	42481013		5 WT Male
miss	miss	miss	miss	miss	miss	miss	miss	miss	miss	miss		5 AdKO Female
3	288785	123.604	19.304	128	33	163	35695093	126	15.621	35695093		5 WT Female
3	310052	139.796	11.182	145	79	163	43344119	141	8.035	43344119		6 AdKO Male
3	282524	130.63	16.362	136	53	164	36906249	132	7.048	36906249		6 WT Male
3	260774	121.967	23.985	156	40	163	31805760	125	13.348	31805760		6 AdKO Female
3	310378	116.349	18.635	126	38	159	36112127	119	15.159	36112127		6 WT Female

## Sheet: CA1 Rad
name	Area	mean	StdDev	Mode	Min	Max	IntDen	Median	%Area	RawIntDen
4	426500	126.793	12.565	129	47	160	54077285	128	0.392	54077285		1 AdKO male
												1 WT male
4	653516	127.237	12.549	133	38	162	83151180	129	0.485	83151180		1 AdKO Female
4	615546	125.367	17.42	136	35	159	77169416	128	2.765	77169416		1 WT Female
4	574256	144.087	7.832	146	59	165	82742816	145	0.936	82742816		2 AdKO male
4	541528	139.113	9.85	142	54	166	75333498	140	1.265	75333498		2 WT Male
4	574549	144.885	5.412	147	77	164	83243649	146	0.367	83243649		2 AdKO Female
miss	miss	miss	miss	miss	miss	miss	miss	miss	miss	miss		2 WT Female
4	574256	139.066	9.97	140	75	165	79859702	140	1.814	79859702		3 AdKO Male
4	574256	134.274	13	140	45	164	77107379	137	2.988	77107379		3 WT Male
4	574256	136.695	9.505	139	45	164	78497868	138	1.682	78497868		3 AdKO Female
4	574256	136.52	9.578	138	43	165	78397242	137	0.898	78397242		3 WT Female
4	574256	146.038	7.954	149	77	165	83863064	147	1.699	83863064		4 AdKO Male
4	574256	133.926	14.014	135	43	163	76908007	135	1.202	76908007		4 WT Male
4	535842	131.578	15.362	138	35	163	70505242	133	0.793	70505242		4 AdKO Female
4	574256	131.249	14.622	137	39	163	75370305	133	1.98	75370305		4 WT Female
4	574256	146.381	7.859	149	75	167	84060413	147	0.725	84060413		5 AdKO Male
4	574256	138.22	13.752	140	53	166	79373589	139	1.887	79373589		5 WT Male
miss	miss	miss	miss	miss	miss	miss	miss	miss	miss	miss		5 AdKO Female
4	586722	134.185	10.113	136	50	162	78729503	135	1.005	78729503		5 WT Female
4	574256	147.088	6.792	149	71	165	84466324	148	0.76	84466324		6 AdKO Male
4	574256	136.051	10.797	138	59	163	78127858	137	0.991	78127858		6 WT Male
4	574256	130.747	12.677	136	47	162	75082159	132	0.589	75082159		6 AdKO Female
4	574256	125.448	13.655	128	32	159	72039087	127	3.085	72039087		6 WT Female

## Sheet: CA1 Mol
name	Area	mean	StdDev	Mode	Min	Max	IntDen	Median	%Area	RawIntDen
5	671789	130.248	16.061	132	33	167	87499010	131	0.854	87499010		1 AdKO male
												1 WT male
5	916396	127.884	17.016	137	34	165	117192419	130	1.858	117192419		1 AdKO Female
5	834634	124.144	19.122	138	32	162	103614646	127	4.394	103614646		1 WT Female
5	915167	141.79	9.657	145	71	167	129761971	143	2.765	129761971		2 AdKO male
5	771543	134.327	10.765	136	61	165	103639412	135	3.354	103639412		2 WT Male
5	916396	141.078	7.7	143	78	167	129282907	142	1.995	129282907		2 AdKO Female
miss	miss	miss	miss	miss	miss	miss	miss	miss	miss	miss		2 WT Female
5	916396	140.431	10.768	146	28	167	128690736	142	2.557	128690736		3 AdKO Male
5	916396	133.676	12.152	137	43	165	122500339	135	2.151	122500339		3 WT Male
5	902741	135.722	11.059	138	48	166	122521895	137	2.721	122521895		3 AdKO Female
5	916396	135.966	13.85	138	35	167	124598569	137	3.052	124598569		3 WT Female
5	915850	145.733	9.87	147	55	167	133469942	147	3.544	133469942		4 AdKO Male
5	911480	132.34	15.146	134	39	164	120625033	134	2.065	120625033		4 WT Male
5	916396	130.317	19.921	129	33	167	119422022	132	2.931	119422022		4 AdKO Female
5	916396	130.295	15.452	136	38	164	119402035	132	2.655	119402035		4 WT Female
5	916396	146.598	9.843	148	34	168	134342084	148	1.847	134342084		5 AdKO Male
5	914211	136.92	14.241	137	40	166	125173991	138	2.378	125173991		5 WT Male
miss	miss	miss	miss	miss	miss	miss	miss	miss	miss	miss		5 AdKO Female
5	916396	134.295	11.775	137	44	166	123067080	136	1.699	123067080		5 WT Female
5	916396	144.125	8.743	149	72	166	132075962	146	2.641	132075962		6 AdKO Male
5	916396	136.136	13.608	140	43	166	124754356	138	2.787	124754356		6 WT Male
5	916396	129.214	16.272	130	35	164	118411497	130	2.059	118411497		6 AdKO Female
5	916396	124.982	14.492	132	32	162	114533238	127	4.012	114533238		6 WT Female
