# Supplementary material for: Effects of Long-Term Endogenous Corticosteroid Exposure on Brain Volume and Glial Cells in the AdKO Mouse
Source: Front Neurosci. 2021 Feb 10;15:604103. doi: 10.3389/fnins.2021.604103 (PMC7902940; doi:10.3389/fnins.2021.604103)
Supplement: Supplementary file 5 [file Data_Sheet_1.ZIP › Results IHC MBP GFAP Iba1/GFAP/GFAP CA3 HIPP.xlsx]

## Sheet: Threshold
name	Area	mean	StdDev	Mode	Min	Max	IntDen	Median	%Area	RawIntDen		Threshold
1	4915200	123.825	19.424	126	37	168	608626733	125	100	608626733		76	1 AdKO male
													1 WT male
1	4915200	118.359	20.148	130	25	163	581759966	122	100	581759966		80	1 AdKO Female
1	4915200	118.912	22.162	135	26	164	584474379	124	100	584474379		80	1 WT Female
1	4915200	139.672	11.556	141	13	168	686513910	141	100	686513910		111	2 AdKO male
1	4915200	135.385	13.012	140	0	167	665446098	137	100	665446098		107	2 WT Male
1	4915200	138.518	9.573	144	0	165	680844013	140	100	680844013		119	2 AdKO Female
miss	miss	miss	miss	miss	miss	miss	miss	miss	miss	miss	miss	miss	2 WT Female
1	4915200	138.038	12.48	142	27	168	678483801	140	100	678483801		109	3 AdKO Male
1	4915200	129.597	14.815	136	38	166	636997253	132	100	636997253		98	3 WT Male
1	4915200	131.678	12.627	137	43	164	647223561	134	100	647223561		104	3 AdKO Female
1	4915200	131.965	14.333	138	34	168	648633928	134	100	648633928		103	3 WT Female
1	4915200	148.046	8.463	152	14	168	727677769	149	100	727677769		129	4 AdKO Male
1	4915200	131.416	15.294	140	37	166	645938059	134	100	645938059		102	4 WT Male
1	4915200	126.881	19.143	136	24	166	623645231	130	100	623645231		88	4 AdKO Female
1	4915200	125.462	17.304	135	29	165	616669036	128	100	616669036		92	4 WT Female
1	4915200	139.944	12.02	145	33	168	687854023	142	100	687854023		115	5 AdKO Male
1	4915200	134.112	14.05	139	24	167	659188089	136	100	659188089		104	5 WT Male
1	4915200	126.71	17.638	135	4	165	622802724	129	100	622802724		90	5 AdKO Female
1	4915200	130.416	14.072	136	42	165	641020322	132	100	641020322		101	5 WT Female
1	4915200	145.414	9.145	149	0	166	714738718	147	100	714738718		126	6 AdKO Male
1	4915200	131.767	14.743	137	30	166	647662566	134	100	647662566		97	6 WT Male
1	4915200	123.814	19.481	134	25	164	608570770	127	100	608570770		84	6 AdKO Female
1	4915200	120.128	16.585	126	36	163	590455182	123	100	590455182		80	6 WT Female

## Sheet: CA3 Pyr
name	Area	mean	StdDev	Mode	Min	Max	IntDen	Median	%Area	RawIntDen
2	362398	108.178	27.94	85	37	167	39203632	107	12.716	39203632		1 AdKO male
												1 WT male
2	362398	106.146	27.183	115	25	162	38467112	110	17.75	38467112		1 AdKO Female
2	362398	103.26	29.701	86	26	163	37421075	104	23.27	37421075		1 WT Female
2	362398	137.289	16.814	159	69	168	49753105	136	5.757	49753105		2 AdKO male
2	362648	123.935	15.979	127	51	165	44944757	125	15.084	44944757		2 WT Male
2	362398	128.924	12.736	134	59	157	46721840	131	20.522	46721840		2 AdKO Female
miss	miss	miss	miss	miss	miss	miss	miss	miss	miss	miss		2 WT Female
2	362398	132.129	18.639	160	60	168	47883302	134	12.004	47883302		3 AdKO Male
2	362398	120.654	18.377	131	46	165	43724786	123	13.54	43724786		3 WT Male
2	362398	118.758	18.591	128	44	164	43037651	121	22.088	43037651		3 AdKO Female
2	362398	122.499	20.78	124	53	168	44393366	123	19.505	44393366		3 WT Female
2	371834	150.744	7.414	154	93	168	56051815	152	1.09	56051815		4 AdKO Male
2	359289	126.461	20.607	133	40	165	45436131	128	14.709	45436131		4 WT Male
2	362398	114.989	24.208	126	37	166	41671722	118	17.112	41671722		4 AdKO Female
2	362398	117.28	22.455	132	35	164	42501962	121	16.695	42501962		4 WT Female
2	363427	129.723	18.806	137	51	165	47144974	132	21.799	47144974		5 AdKO Male
2	362398	125.132	19.272	129	24	167	45347728	126	15.172	45347728		5 WT Male
2	362398	126.986	20.787	127	22	164	46019405	129	6.08	46019405		5 AdKO Female
2	371230	119.614	20.353	128	44	164	44404243	121	20.396	44404243		5 WT Female
2	366013	141.598	9.109	145	78	165	51826545	142	5.842	51826545		6 AdKO Male
2	362398	119.264	21.786	118	35	166	43221070	120	18.155	43221070		6 WT Male
2	362398	107.846	27.051	86	30	163	39083208	109	20.937	39083208		6 AdKO Female
2	362398	104.945	21.801	85	38	159	38031790	106	12.937	38031790		6 WT Female

## Sheet: CA3 Luc
name	Area	mean	StdDev	Mode	Min	Max	IntDen	Median	%Area	RawIntDen
3	41961	116.058	16.527	123	56	154	4869925	119	0.677	4869925		1 AdKO male
												1 WT male
3	41961	112.263	18.454	115	39	152	4710678	114	4.65	4710678		1 AdKO Female
3	41961	110.21	26.435	85	34	163	4624508	113	13.827	4624508		1 WT Female
3	41961	135.097	10.171	139	85	158	5668821	137	3.16	5668821		2 AdKO male
3	41961	128.791	12.688	135	74	160	5404187	130	6.065	5404187		2 WT Male
3	41961	136.157	8.056	137	79	158	5713279	137	2.993	5713279		2 AdKO Female
miss	miss	miss	miss	miss	miss	miss	miss	miss	miss	miss		2 WT Female
3	41961	140.422	13.508	161	92	166	5892260	139	0.856	5892260		3 AdKO Male
3	41961	128.259	11.864	134	75	153	5381892	131	2.474	5381892		3 WT Male
3	41961	133.854	7.795	138	61	154	5616641	135	0.4	5616641		3 AdKO Female
3	41961	136.145	9.15	141	95	166	5712772	137	0.274	5712772		3 WT Female
3	41961	150.845	7.201	159	125	165	6329611	152	0.129	6329611		4 AdKO Male
3	41961	131.077	15.528	129	55	163	5500139	132	4.097	5500139		4 WT Male
3	41961	128.383	14.542	138	72	158	5387066	131	0.57	5387066		4 AdKO Female
3	41961	119.872	19.893	134	44	157	5029962	124	12.743	5029962		4 WT Female
3	41961	138.922	9.785	137	90	162	5829294	140	2.164	5829294		5 AdKO Male
3	41961	133.254	13.254	141	73	162	5591487	135	2.941	5591487		5 WT Male
3	41961	133.223	14.323	127	74	164	5590165	133	0.317	5590165		5 AdKO Female
3	41961	129.96	13.739	134	46	162	5453266	132	3.703	5453266		5 WT Female
3	41961	145.15	6.812	147	94	164	6090650	146	0.979	6090650		6 AdKO Male
3	41961	133.679	10.22	142	85	160	5609285	135	0.598	5609285		6 WT Male
3	41961	115.553	24.282	154	36	160	4848726	116	10.512	4848726		6 AdKO Female
3	41961	112.647	17.992	122	41	156	4726766	116	4.435	4726766		6 WT Female

## Sheet: CA3 Rad
name	Area	mean	StdDev	Mode	Min	Max	IntDen	Median	%Area	RawIntDen
4	334343	125.547	13.704	130	53	162	41975869	127	0.199	41975869		1 AdKO male
												1 WT male
4	334343	124.651	14.718	126	52	159	41676211	126	0.516	41676211		1 AdKO Female
4	334343	122.049	19.344	134	36	161	40806354	125	2.302	40806354		1 WT Female
4	334343	141.945	8.698	145	84	166	47458402	143	0.429	47458402		2 AdKO male
4	334343	136.592	9.387	138	68	164	45668563	137	0.586	45668563		2 WT Male
4	334343	140.067	6.897	143	71	164	46830441	141	1.113	46830441		2 AdKO Female
miss	miss	miss	miss	miss	miss	miss	miss	miss	miss	miss		2 WT Female
4	334343	138.002	7.648	140	78	165	46140013	139	0.287	46140013		3 AdKO Male
4	334343	132.914	10.539	132	44	161	44438976	134	0.675	44438976		3 WT Male
4	334343	133.656	9.407	137	54	163	44686852	135	1.009	44686852		3 AdKO Female
4	334343	136.13	8.797	137	65	166	45514053	137	0.327	45514053		3 WT Female
4	334343	149.433	6.716	151	67	166	49961838	150	0.886	49961838		4 AdKO Male
4	334343	134.878	12.626	137	55	164	45095545	136	1.384	45095545		4 WT Male
4	334343	132.211	14.582	141	52	163	44203924	135	0.836	44203924		4 AdKO Female
4	334343	128.581	13.856	135	38	161	42990030	130	1.77	42990030		4 WT Female
4	334343	143.512	9.325	145	48	167	47982237	144	1.003	47982237		5 AdKO Male
4	334343	137.369	10.724	137	61	164	45928265	138	0.645	45928265		5 WT Male
4	334343	129.331	13.794	130	44	165	43240942	130	1.03	43240942		5 AdKO Female
4	334343	134.909	9.691	137	69	162	45106000	136	0.536	45106000		5 WT Female
4	334343	148.426	6.166	150	82	165	49625295	149	0.658	49625295		6 AdKO Male
4	334343	134.842	10.098	137	43	164	45083602	136	0.447	45083602		6 WT Male
4	334343	127.498	12.629	129	61	160	42628084	129	0.198	42628084		6 AdKO Female
4	334343	127.003	11.546	129	49	163	42462666	128	0.192	42462666		6 WT Female

## Sheet: CA3 Mol
name	Area	mean	StdDev	Mode	Min	Max	IntDen	Median	%Area	RawIntDen
5	592914	125	15.022	126	46	160	74114380	126	0.387	74114380		1 AdKO male
												1 WT male
5	592914	120.147	15.976	126	28	157	71236666	122	1.582	71236666		1 AdKO Female
5	592914	120.027	19.396	135	31	159	71165541	123	2.758	71165541		1 WT Female
5	592914	140.592	10.205	142	64	166	83359136	141	1.131	83359136		2 AdKO male
5	592914	136.599	10.218	138	48	165	80991489	137	0.903	80991489		2 WT Male
5	592815	142.15	6.15	144	81	161	84268414	143	0.49	84268414		2 AdKO Female
miss	miss	miss	miss	miss	miss	miss	miss	miss	miss	miss		2 WT Female
5	592914	136.402	8.858	137	27	161	80874875	137	0.892	80874875		3 AdKO Male
5	592914	129.89	12.727	133	41	162	77013492	131	2.174	77013492		3 WT Male
5	592914	133.343	10.722	137	43	163	79060741	135	1.587	79060741		3 AdKO Female
5	592914	132.418	12.587	134	55	165	78512368	133	2.128	78512368		3 WT Female
5	592914	146.643	7.544	149	60	165	86946702	148	2.36	86946702		4 AdKO Male
5	592914	129.578	14.538	136	37	161	76828708	131	4.343	76828708		4 WT Male
5	592914	129.49	20.569	130	24	166	76776220	131	3.548	76776220		4 AdKO Female
5	592914	124.657	16.07	126	29	161	73910845	126	3.796	73910845		4 WT Female
5	592914	142.821	10.406	145	33	166	84680731	144	1.855	84680731		5 AdKO Male
5	592914	135.583	13.349	138	49	165	80389325	137	2.177	80389325		5 WT Male
5	592914	120.945	19.246	125	18	161	71710280	123	7.047	71710280		5 AdKO Female
5	591465	129.884	11.721	130	42	162	76821745	131	2.174	76821745		5 WT Female
5	592914	145.296	6.464	147	80	165	86148263	146	1.419	86148263		6 AdKO Male
5	592914	133.948	12.277	137	30	162	79419675	135	1.259	79419675		6 WT Male
5	592914	123.892	15.389	126	47	160	73457398	125	1.058	73457398		6 AdKO Female
5	592914	120.343	15	124	40	160	71353130	122	1.137	71353130		6 WT Female

## Sheet: CA3 Ori
name	Area	mean	StdDev	Mode	Min	Max	IntDen	Median	%Area	RawIntDen
6	316409	123.476	16.368	126	40	164	39068809	124	0.508	39068809		1 AdKO male
												1 WT male
6	316409	125.267	16.441	137	42	163	39635508	128	0.956	39635508		1 AdKO Female
6	316409	123.458	18.901	134	39	162	39063253	126	1.749	39063253		1 WT Female
6	316409	139.097	10.528	141	81	164	44011520	140	1.87	44011520		2 AdKO male
6	316409	137.222	9.618	141	66	164	43418270	138	0.568	43418270		2 WT Male
6	316409	136.721	8.003	137	83	162	43259721	137	2.867	43259721		2 AdKO Female
miss	miss	miss	miss	miss	miss	miss	miss	miss	miss	miss		2 WT Female
6	316409	140.629	10.217	142	62	166	44496219	142	1.503	44496219		3 AdKO Male
6	316409	133.995	12.483	143	38	162	42397357	137	2.07	42397357		3 WT Male
6	316409	133.353	10.762	136	56	161	42194044	135	1.662	42194044		3 AdKO Female
6	316409	136.603	10.426	141	62	165	43222483	138	0.974	43222483		3 WT Female
6	330166	150.98	6.058	153	92	166	49848407	152	0.672	49848407		4 AdKO Male
6	316409	133.496	11.405	137	53	163	42239443	134	1.292	42239443		4 WT Male
6	316409	127.787	15.896	141	45	163	40432932	130	2.021	40432932		4 AdKO Female
6	311924	128.191	14.933	129	39	161	39985871	130	2.198	39985871		4 WT Female
6	317067	141.045	8.121	143	76	163	44720572	142	0.943	44720572		5 AdKO Male
6	316409	136.011	12.969	139	63	166	43035172	137	2.187	43035172		5 WT Male
6	316409	133.536	14.084	136	29	164	42252135	134	0.671	42252135		5 AdKO Female
6	316409	133.079	13.101	137	61	165	42107472	134	2.048	42107472		5 WT Female
6	317687	149.774	5.721	153	80	165	47581115	151	0.472	47581115		6 AdKO Male
6	316409	133.984	12.441	137	61	162	42393599	136	1.447	42393599		6 WT Male
6	316409	126.861	15.213	133	52	161	40139852	129	0.959	40139852		6 AdKO Female
6	316409	123.346	12.649	130	53	160	39027847	125	0.467	39027847		6 WT Female

## Sheet: Ca3 Rad Bis
name	Area	mean	StdDev	Mode	Min	Max	IntDen	Median	%Area	RawIntDen
7	189422	122.183	10.998	124	60	156	23144116	123	0.033	23144116		1 AdKO male
												1 WT male
7	189422	114.99	16.282	124	38	150	21781632	117	2.258	21781632		1 AdKO Female
7	189422	119.234	18.243	127	32	157	22585568	122	2.557	22585568		1 WT Female
7	189422	138.829	9.179	139	59	163	26297306	139	0.958	26297306		2 AdKO male
7	189422	137.358	9.79	139	74	163	26018546	138	0.448	26018546		2 WT Male
7	189422	140.371	6.46	142	70	165	26589287	141	0.587	26589287		2 AdKO Female
miss	miss	miss	miss	miss	miss	miss	miss	miss	miss	miss		2 WT Female
7	189422	137.308	7.456	140	92	160	26009182	138	0.404	26009182		3 AdKO Male
7	189422	129.387	11.343	134	65	161	24508690	131	1.928	24508690		3 WT Male
7	189422	132.293	8.897	134	43	159	25059151	133	0.53	25059151		3 AdKO Female
7	189422	128.72	10.537	129	37	159	24382318	129	1.462	24382318		3 WT Female
7	188479	148.05	7.634	157	104	164	27904281	148	1.343	27904281		4 AdKO Male
7	189422	131.488	12.136	135	58	161	24906811	133	1.893	24906811		4 WT Male
7	189422	130.287	13.336	137	38	159	24679146	132	0.916	24679146		4 AdKO Female
7	189422	128.204	13.056	129	38	157	24284717	129	1.405	24284717		4 WT Female
7	189422	141.601	8.631	142	72	164	26822376	142	0.686	26822376		5 AdKO Male
7	189422	134.594	12.476	139	45	160	25494978	136	1.937	25494978		5 WT Male
7	189422	124.192	16.712	126	23	161	23524787	125	3.114	23524787		5 AdKO Female
7	189422	130.011	9.977	134	60	158	24626883	131	1.249	24626883		5 WT Female
7	189422	145.211	7.07	148	87	162	27506081	146	1.593	27506081		6 AdKO Male
7	189422	129.994	12.022	130	53	160	24623714	131	1.46	24623714		6 WT Male
7	189422	125.982	12.583	128	61	155	23863698	127	0.381	23863698		6 AdKO Female
7	189422	122.526	12.478	126	44	152	23209038	124	0.551	23209038		6 WT Female
