# Supplementary material for: Effects of Long-Term Endogenous Corticosteroid Exposure on Brain Volume and Glial Cells in the AdKO Mouse
Source: Front Neurosci. 2021 Feb 10;15:604103. doi: 10.3389/fnins.2021.604103 (PMC7902940; doi:10.3389/fnins.2021.604103)
Supplement: Supplementary file 5 [file Data_Sheet_1.ZIP › Results IHC MBP GFAP Iba1/GFAP/GFAP cc and cg.xlsx]

## Sheet: thresholds
	area	mean	StdDev	Mode	Min	Max	IntDen	Median	%area	RawIntDen	Threshold
1	4915200	167.556	11.566	173	0	195	823570525	169	99.991	823570525	143		1 AdKO male
													1 WT male
1	4915200	170.259	8.929	174	27	192	836854765	172	100	836854765	151		1 AdKO Female
1	4915200	166.331	11.46	170	34	192	817550456	168	100	817550456	140		1 WT Female
1	4915200	166.471	11.357	171	34	192	818237889	168	100	818237889	143		2 AdKO male
1	4915200	167.4	10.269	172	48	193	822804179	169	100	822804179	147		2 WT Male
1	4915200	166.969	12.241	174	43	191	820687116	169	100	820687116	144		2 AdKO Female
1	4915200	166.585	12.575	170	32	193	818797307	169	100	818797307	137		2 WT Female
1	4915200	171.731	10.673	179	43	194	844092802	174	100	844092802	151		3 AdKO Male
1	4915200	168.902	9.897	173	49	192	830185916	170	100	830185916	148		3 WT Male
1	4915200	166.699	12.429	172	1	195	819360134	169	100	819360134	139		3 AdKO Female
1	4915200	163.453	12.716	168	43	192	803402207	165	100	803402207	135		3 WT Female
1	4915200	162.034	13.092	168	0	194	796428376	164	99.999	796428376	135		4 AdKO Male
1	4915200	163.103	14.457	169	34	193	801681712	166	100	801681712	131		4 WT Male
1	4915200	164.891	11.472	169	41	192	810473369	167	100	810473369	139		4 AdKO Female
1	4915200	174.276	7.473	178	44	193	856601421	175	100	856601421	158		4 WT Female
1	4915200	168.125	11.65	173	43	194	826365699	170	100	826365699	143		5 AdKO Male
1	4915200	167.849	11.926	173	55	194	825013643	170	100	825013643	143		5 WT Male
1	4915200	172.778	9.77	178	50	192	849236545	175	100	849236545	153		5 AdKO Female
1	4915200	167.03	10.813	170	45	193	820987444	168	100	820987444	142		5 WT Female
1	4915200	161.911	10.759	167	49	194	795826915	163	100	795826915	139		6 AdKO Male
1	4606530	162.408	11.606	167	1	191	748138822	164	100	748138822	137		6 WT Male
1	4915200	161.041	13.476	166	33	193	791547864	163	100	791547864	131		6 AdKO Female
													6 WT Female

## Sheet: CC
	area	mean	StdDev	Mode	Min	Max	IntDen	Median	%area	RawIntDen
1	1337006	169.943	10.187	175	69	190	227214949	172	2.717	227214949		1 AdKO male
												1 WT male
1	1297055	172.69	7.776	176	75	189	223988039	174	2.233	223988039		1 AdKO Female
1	1706880	167.174	11.977	173	34	189	285345493	170	3.534	285345493		1 WT Female
1	1178785	168.171	11.806	173	39	189	198237746	171	3.925	198237746		2 AdKO male
1	1584889	168	10.507	173	49	188	266261261	170	4.53	266261261		2 WT Male
1	1039606	172.027	9.028	176	66	190	178840342	174	1.69	178840342		2 AdKO Female
1	1799642	167.017	12.358	174	48	190	300571394	170	3.257	300571394		2 WT Female
1	1278348	175.445	9.523	181	57	191	224279539	178	2.646	224279539		3 AdKO Male
1	1601106	169.976	10.035	175	62	190	272148930	172	3.888	272148930		3 WT Male
1	1349574	168.094	11.359	173	26	193	226855900	171	2.651	226855900		3 AdKO Female
miss	miss	miss	miss	miss	miss	miss	miss	miss	miss	miss		3 WT Female
1	1372478	162.348	13.862	169	43	188	222819087	166	4.784	222819087		4 AdKO Male
1	1842934	163.152	13.403	170	37	192	300677830	166	4.258	300677830		4 WT Male
1	1480306	163.481	15.741	170	37	191	242001984	167	4.61	242001984		4 AdKO Female
1	1577902	164.112	11.88	169	48	188	258952500	167	4.068	258952500		4 WT Female
1	1386646	177.087	7.05	180	51	190	245557355	179	2.442	245557355		5 AdKO Male
1	2053322	168.067	13.084	174	51	193	345096208	171	4.958	345096208		5 WT Male
1	1567499	168.889	11.332	174	56	192	264733811	171	3.431	264733811		5 AdKO Female
1	1759989	174.797	9.063	179	50	190	307640033	177	3.19	307640033		5 WT Female
1	1323493	168.948	10.625	173	45	191	223600949	171	2.649	223600949		6 AdKO Male
1	1761368	164.487	9.895	169	51	187	289721563	166	2.769	289721563		6 WT Male
1	1407161	165.226	10.127	168	44	187	232499847	167	2.112	232499847		6 AdKO Female
1	1674808	160.422	13.431	166	33	193	268675769	163	3.874	268675769		6 WT Female

## Sheet: CnG
	area	mean	StdDev	Mode	Min	Max	IntDen	Median	%area	RawIntDen
2	375711	165.776	10.027	169	19	186	62283961	168	3.049	62283961		1 AdKO male
												1 WT male
2	281111	170.077	7.305	173	96	188	47810593	171	2.225	47810593		1 AdKO Female
2	435425	163.454	11.073	168	66	188	71171884	166	3.866	71171884		1 WT Female
2	281712	164.804	11.057	171	56	187	46427137	167	4.712	46427137		2 AdKO male
2	372017	164.938	10.013	170	68	187	61359855	167	5.58	61359855		2 WT Male
2	210009	166.824	9.267	172	82	187	35034609	168	2.539	35034609		2 AdKO Female
2	331621	164.871	10.471	169	74	188	54674688	167	2.307	54674688		2 WT Female
2	245710	175.698	7.024	180	114	190	43170752	177	1.028	43170752		3 AdKO Male
2	335658	168.208	8.817	172	80	186	56460309	170	3.132	56460309		3 WT Male
2	302466	164.295	11.655	170	6	187	49693782	167	3.651	49693782		3 AdKO Female
miss	miss	miss	miss	miss	miss	miss	miss	miss	miss	miss		3 WT Female
2	282388	159.738	11.558	164	62	186	45108222	162	3.941	45108222		4 AdKO Male
2	578273	159.393	12.763	163	0	189	92172591	161	4.45	92172591		4 WT Male
2	414534	159.274	14.082	166	36	188	66024568	162	4.128	66024568		4 AdKO Female
2	509008	165.041	11.175	169	41	188	84007384	167	3.096	84007384		4 WT Female
2	383203	173.662	6.041	177	74	186	66547680	175	2.187	66547680		5 AdKO Male
2	453599	166.108	10.33	169	68	188	75346553	168	3.14	75346553		5 WT Male
2	493212	165.538	9.643	169	55	188	81645414	167	2.599	81645414		5 AdKO Female
2	365163	170.452	8.366	174	92	189	62242900	172	3.775	62242900		5 WT Female
2	352988	164.484	10.815	168	65	189	58061047	166	3.7	58061047		6 AdKO Male
2	362128	160.336	9.933	163	69	189	58062103	162	3.317	58062103		6 WT Male
2	385131	161.965	8.837	165	78	189	62377592	163	1.815	62377592		6 AdKO Female
2	333866	158.469	12.931	163	54	190	52907245	160	3.764	52907245		6 WT Female
