# Supplementary material for: Effects of Long-Term Endogenous Corticosteroid Exposure on Brain Volume and Glial Cells in the AdKO Mouse
Source: Front Neurosci. 2021 Feb 10;15:604103. doi: 10.3389/fnins.2021.604103 (PMC7902940; doi:10.3389/fnins.2021.604103)
Supplement: Supplementary file 5 [file Data_Sheet_1.ZIP › Results IHC MBP GFAP Iba1/GFAP/GFAP CC Hipp.xlsx]

## Sheet: Threshold
name	Area	mean	StdDev	Mode	Min	Max	IntDen	Median	%Area	RawIntDen		Threshold
1	4915200	136.509	19.017	136	15	170	670966947	137	100	670966947		98		1 AdKO male
														1 WT male
1	4915200	125.057	16.459	132	29	167	614677828	128	100	614677828		98		1 AdKO Female
1	4915200	127.186	17.719	135	31	163	625144282	131	100	625144282		99		1 WT Female
1	4915200	144.697	9.523	148	30	168	711214103	146	100	711214103		128		2 AdKO male
1	4915200	140.033	11	143	0	167	688292476	141	99.995	688292476		121		2 WT Male
1	4915200	140.833	10.573	145	11	169	692222759	143	100	692222759		123		2 AdKO Female
miss														2 WT Female
1	4915200	138.935	12.883	144	36	168	682892465	141	100	682892465		118		3 AdKO Male
1	4915200	132.652	14.31	143	0	165	652011012	135	100	652011012		115		3 WT Male
1	4915200	137.947	14.545	139	19	166	678038019	139	100	678038019		109		3 AdKO Female
1	4915200	147.08	10.241	149	35	169	722927608	148	100	722927608		129		3 WT Female
1	4915200	147.689	8.587	150	40	168	725918593	149	100	725918593		132		4 AdKO Male
1	4915200	138.509	13.263	139	41	166	680801484	139	100	680801484		113		4 WT Male
1	4915200	132.28	17.358	138	24	167	650182278	134	100	650182278		104		4 AdKO Female
1	4915200	141.16	15.538	161	29	169	693829795	142	100	693829795		129	114	4 WT Female
1	4915200	155.219	6.895	156	37	171	762930110	156	100	762930110		142		5 AdKO Male
1	4915200	139.82	13.702	144	2	168	687243868	141	100	687243868		116		5 WT Male
1	4915200	137.992	17.184	157	8	168	678259799	140	100	678259799		123	100	5 AdKO Female
1	4915200	136.907	13.865	139	25	168	672923114	138	100	672923114		111		5 WT Female
1	4915200	144.367	9.486	148	34	167	709594870	146	100	709594870		128		6 AdKO Male
1	4915200	140.714	12.799	145	30	167	691639263	143	100	691639263		119		6 WT Male
1	4915200	133.524	17.498	138	31	166	656297486	135	100	656297486		102		6 AdKO Female
1	4915200	133.465	14.58	137	36	166	656008033	135	100	656008033		107		6 WT Female

## Sheet: CC (hippocampal)
name	Area	mean	StdDev	Mode	Min	Max	IntDen	Median	%Area	RawIntDen
2	909613	134.799	10.61	139	15	164	122615203	137	1.011	122615203		1 AdKO male
												1 WT male
2	1531876	131.192	9.295	133	47	163	200969464	132	0.699	200969464		1 AdKO Female
2	1657348	131.823	11.252	135	36	162	218476678	134	1.852	218476678		1 WT Female
2	1002076	148.508	6.425	151	57	167	148816251	149	1.275	148816251		2 AdKO male
2	1277514	144.527	6.572	146	65	166	184634777	145	0.837	184634777		2 WT Male
2	1488774	146.28	6.319	149	11	162	217778049	147	0.483	217778049		2 AdKO Female
miss												2 WT Female
2	1535628	143.939	8.011	147	62	166	221036872	145	1.115	221036872		3 AdKO Male
2	1416420	141.009	7.953	144	56	165	199728451	142	1.374	199728451		3 WT Male
2	1652868	138.658	8.472	140	19	166	229183441	139	0.672	229183441		3 AdKO Female
2	1855648	147.912	6.52	149	66	168	274472151	148	1.316	274472151		3 WT Female
2	1527481	150.09	6.434	152	70	167	229258931	151	1.87	229258931		4 AdKO Male
2	1706192	139.59	8.708	139	46	165	238167301	140	0.812	238167301		4 WT Male
2	1169359	136.559	12.342	140	31	165	159686913	138	2.094	159686913		4 AdKO Female
2	1370313	139.305	9.548	143	45	165	190892011	141	2.084	190892011		4 WT Female
2	1045513	155.53	4.985	157	67	169	162608924	156	1.699	162608924		5 AdKO Male
2	1407548	142.155	9.496	145	23	167	200089433	143	1.995	200089433		5 WT Male
2	1101164	136.528	11.412	139	14	166	150339872	138	1.373	150339872		5 AdKO Female
2	1289900	138.608	10.995	141	37	166	178790830	140	2.517	178790830		5 WT Female
2	1160813	147.915	6.143	151	71	165	171701716	149	1.185	171701716		6 AdKO Male
2	1029535	139.975	8.919	143	30	165	144109026	141	2.889	144109026		6 WT Male
2	834210	138.366	9.48	140	42	164	115426445	139	0.766	115426445		6 AdKO Female
2	1548564	136.195	8.362	139	41	164	210906737	138	1.241	210906737		6 WT Female
