# Supplementary material for: Effects of Long-Term Endogenous Corticosteroid Exposure on Brain Volume and Glial Cells in the AdKO Mouse
Source: Front Neurosci. 2021 Feb 10;15:604103. doi: 10.3389/fnins.2021.604103 (PMC7902940; doi:10.3389/fnins.2021.604103)
Supplement: Supplementary file 5 [file Data_Sheet_1.ZIP › Results IHC MBP GFAP Iba1/GFAP/GFAP DG HIPP.xlsx]

## Sheet: Threshold
name	Area	mean	StdDev	Mode	Min	Max	IntDen	Median	%Area	RawIntDen		Threshold
1	4915200	127.446	19.83	127	26	170	626424960	128	100	626424960		87		1 AdKO male
														1 WT male
1	4915200	121.72	17.398	127	11	164	598278624	124	100	598278624		93		1 AdKO Female
1	4915200	122.68	20.205	133	28	164	602998244	126	100	602998244		93		1 WT Female
1	4915200	141.445	10.857	144	14	168	695231982	142	100	695231982		122		2 AdKO male
1	4915200	136.751	12.308	138	24	167	672157664	137	100	672157664		114		2 WT Male
1	4915200	139.562	10.118	143	26	168	685974876	141	100	685974876		123		2 AdKO Female
miss														2 WT Female
1	4915200	139.058	12.686	145	30	167	683498556	141	100	683498556		119		3 AdKO Male
1	4915200	130.906	14.405	136	30	165	643429589	134	100	643429589		108		3 WT Male
1	4915200	132.983	13.188	138	22	166	653636218	135	100	653636218		112		3 AdKO Female
1	4915200	137.131	14.633	139	27	171	674028186	138	100	674028186		109		3 WT Female
1	4915200	146.991	9.643	148	23	168	722491319	148	100	722491319		128		4 AdKO Male
1	4915200	132.681	15.42	137	0	166	652154321	134	99.997	652154321		107		4 WT Male
1	4915200	130.072	19.614	136	25	168	639330201	131	100	639330201		96		4 AdKO Female
1	4915200	129.617	16.629	135	0	166	637094478	132	100	637094478		101		4 WT Female
1	4915200	144.265	11.081	148	35	169	709091791	146	100	709091791		126		5 AdKO Male
1	4915200	135.592	15.355	137	24	167	666460790	137	100	666460790		107		5 WT Male
1	4915200	127.086	19.82	134	7	167	624653685	129	100	624653685		94		5 AdKO Female
1	4915200	134.026	14.871	137	21	166	658763988	135	100	658763988		107		5 WT Female
1	4915200	142.902	10.07	146	35	167	702392946	144	100	702392946		126		6 AdKO Male
1	4915200	133.499	15.043	137	33	167	656174122	135	100	656174122		107		6 WT Male
1	4915200	129.974	18.017	134	39	166	638849629	131	100	638849629		98		6 AdKO Female
1	4915200	124.04	16.001	126	33	163	609679351	125	100	609679351		94		6 WT Female

## Sheet: DG Polymorph
name	Area	mean	StdDev	Mode	Min	Max	IntDen	Median	%Area	RawIntDen
2	64000	127.415	12.541	135	52	152	8154532	130	1.038	8154532		1 AdKO male
												1 WT male
2	64000	125.792	15.199	134	44	161	8050669	130	4.227	8050669		1 AdKO Female
2	64000	123.101	16.957	134	51	159	7878440	125	6.497	7878440		1 WT Female
2	64000	139.349	8.212	142	67	166	8918324	140	3.112	8918324		2 AdKO male
2	64000	135.544	9.918	136	85	163	8674799	137	4.883	8674799		2 WT Male
2	64000	139.511	7.578	144	74	160	8928708	141	3.631	8928708		2 AdKO Female
miss	miss	miss	miss	miss	miss	miss	miss	miss	miss	miss		2 WT Female
2	64000	140.222	12.245	147	61	166	8974229	143	6.222	8974229		3 AdKO Male
2	64000	133.703	10.258	136	80	162	8556986	135	1.887	8556986		3 WT Male
2	64000	133.637	10.411	137	86	161	8552760	135	4.32	8552760		3 AdKO Female
2	64000	143.374	10.293	149	74	168	9175915	146	1.042	9175915		3 WT Female
2	64000	148.097	7.322	148	104	166	9478236	149	1.278	9478236		4 AdKO Male
2	64000	125.229	17.123	124	52	162	8014673	127	14.241	8014673		4 WT Male
2	64000	126.174	16.219	135	44	159	8075156	128	5.719	8075156		4 AdKO Female
2	64000	123.59	15.623	128	47	161	7909788	125	8.916	7909788		4 WT Female
2	64000	143.3	9.401	147	76	166	9171180	145	4.741	9171180		5 AdKO Male
2	64000	132.759	15.791	140	58	165	8496580	135	7.18	8496580		5 WT Male
2	64000	126.943	19.267	133	35	164	8124371	128	5.58	8124371		5 AdKO Female
2	64000	132.766	12.378	135	59	162	8496992	135	3.673	8496992		5 WT Female
2	64000	140.075	9.299	146	99	160	8964813	142	8.833	8964813		6 AdKO Male
2	64000	128.814	17.378	131	41	164	8244107	130	11.608	8244107		6 WT Male
2	64000	123.715	13.832	129	51	158	7917790	126	6.369	7917790		6 AdKO Female
2	64000	123.05	15.455	129	47	158	7875214	126	6.103	7875214		6 WT Female

## Sheet: DG Granular
name	Area	mean	StdDev	Mode	Min	Max	IntDen	Median	%Area	RawIntDen
3	63217	122.704	17.014	130	53	164	7756965	125	2.646	7756965		1 AdKO male
												1 WT male
3	63217	125.376	13.962	135	44	159	7925918	128	3.825	7925918		1 AdKO Female
3	63217	123.764	17.24	129	47	159	7823969	126	6.443	7823969		1 WT Female
3	84467	144.119	8.109	146	84	165	12173266	145	1.076	12173266		2 AdKO male
3	84467	135.216	9.819	138	62	164	11421264	136	4.203	11421264		2 WT Male
3	84467	140.902	7.054	142	99	159	11901547	142	2.445	11901547		2 AdKO Female
miss	miss	miss	miss	miss	miss	miss	miss	miss	miss	miss		2 WT Female
3	84467	138.223	11.114	141	83	164	11675278	139	6.165	11675278		3 AdKO Male
3	63217	135.139	11.2	138	71	162	8543080	137	2.998	8543080		3 WT Male
3	63217	132.418	13.285	141	76	164	8371058	134	7.874	8371058		3 AdKO Female
3	84467	132.673	16.611	136	59	169	11206530	134	8.465	11206530		3 WT Female
3	84467	146.129	8.664	146	84	165	12343110	147	3.001	12343110		4 AdKO Male
3	84467	133.034	14.542	136	41	162	11236984	134	4.62	11236984		4 WT Male
3	84467	130.273	19.491	143	44	165	11003732	133	6.529	11003732		4 AdKO Female
3	84467	125.838	16.066	133	58	159	10629184	128	9.207	10629184		4 WT Female
3	63217	149.066	7.518	152	94	167	9423495	150	1.433	9423495		5 AdKO Male
3	68288	135.066	16.093	146	52	165	9223376	137	5.518	9223376		5 WT Male
3	63217	134.155	12.58	144	51	159	8480856	137	0.755	8480856		5 AdKO Female
3	63217	138.346	16.391	146	52	166	8745812	141	4.679	8745812		5 WT Female
3	63217	144.846	7.88	147	110	165	9156757	146	2.4	9156757		6 AdKO Male
3	63217	132.169	15.325	133	61	166	8355357	132	5.57	8355357		6 WT Male
3	63217	130.221	16.149	137	63	164	8232208	132	4.061	8232208		6 AdKO Female
3	84467	120.675	14.526	125	48	154	10193040	123	5.963	10193040		6 WT Female
