# Supplementary material for: Effects of Long-Term Endogenous Corticosteroid Exposure on Brain Volume and Glial Cells in the AdKO Mouse
Source: Front Neurosci. 2021 Feb 10;15:604103. doi: 10.3389/fnins.2021.604103 (PMC7902940; doi:10.3389/fnins.2021.604103)
Supplement: Supplementary file 5 [file Data_Sheet_1.ZIP › Results IHC MBP GFAP Iba1/GFAP/GFAP Lat.xlsx]

## Sheet: Threshold
	area	mean	StdDev	Mode	Min	Max	IntDen	Median	%area	RawIntDen	Threshold
1	4915200	170.012	9.885	172	8	194	835642055	171	100	835642055	147		1 AdKO male
													1 WT male
1	4915200	171.306	7.524	173	72	192	842003094	172	100	842003094	155		1 AdKO Female
retake													1 WT Female
1	4915200	170	9.716	174	33	193	835582604	171	100	835582604	149		2 AdKO male
1	4915200	171.853	9.253	176	30	195	844692300	173	100	844692300	153		2 WT Male
1	4915200	171.409	9.097	174	0	192	842509808	173	100	842509808	151		2 AdKO Female
1	4915200	170.683	10.824	173	36	194	838938798	172	100	838938798	145		2 WT Female
1	4915200	171.218	8.769	174	58	192	841572661	172	100	841572661	151		3 AdKO Male
1	4915200	170.138	8.99	173	36	194	836260683	171	100	836260683	150		3 WT Male
1	4915200	171.342	10.304	175	0	194	842178104	173	99.929	842178104	150		3 AdKO Female
miss	miss	miss	miss	miss	miss	miss	miss	miss	miss	miss	miss		3 WT Female
1	4915200	165.1	11.061	169	45	193	811500495	166	100	811500495	141		4 AdKO Male
1	4915200	166.767	11.203	169	42	195	819694847	168	100	819694847	141		4 WT Male
1	4915200	169.246	10.96	172	41	194	831876235	170	100	831876235	144		4 AdKO Female
1	4915200	168.956	10.967	173	5	194	830450170	171	100	830450170	145		4 WT Female
1	4915200	178.328	6.247	179	63	194	876517707	179	100	876517707	164		5 AdKO Male
1	4915200	172.232	11.79	175	0	195	846556106	174	100	846556106	145		5 WT Male
1	4915200	171.467	9.04	175	42	194	842794757	172	100	842794757	152		5 AdKO Female
1	4915200	173.637	8.573	178	0	194	853459119	175	99.997	853459119	155		5 WT Female
1	4915200	168.389	8.996	170	65	194	827663422	169	100	827663422	147		6 AdKO Male
1	4915200	164.524	10.497	168	2	193	808668075	165	100	808668075	140		6 WT Male
1	4915200	165.207	11.861	169	33	191	812023499	167	100	812023499	139		6 AdKO Female
1	4915200	164.846	11.336	168	49	192	810248803	166	100	810248803	141		6 WT Female

## Sheet: Lat
	area	mean	StdDev	Mode	Min	Max	IntDen	Median	%area	RawIntDen
2	864593	168.952	9.218	173	69	189	146074670	171	3.059	146074670		1 AdKO male
												1 WT male
2	688064	173.014	6.472	175	72	187	119044519	174	1.933	119044519		1 AdKO Female
miss	miss	miss	miss	miss	miss	miss	miss	miss	miss	miss		1 WT Female
2	614896	168.364	12.294	173	57	189	103526055	171	6.405	103526055		2 AdKO male
2	808926	173.073	9.42	179	63	189	140002967	175	3.608	140002967		2 WT Male
2	652827	169.987	8.174	173	76	187	110972141	171	3.224	110972141		2 AdKO Female
2	948728	168.448	10.779	173	36	188	159810971	171	3.353	159810971		2 WT Female
2	647781	172.141	8.337	175	75	190	111509714	173	2.162	111509714		3 AdKO Male
2	806184	170.387	9.001	175	61	188	137363032	172	3.246	137363032		3 WT Male
2	697029	171.935	9.192	176	62	191	119843546	174	2.793	119843546		3 AdKO Female
miss	miss	miss	miss	miss	miss	miss	miss	miss	miss	miss		3 WT Female
2	621493	162.63	12.999	169	45	188	101073339	166	5.891	101073339		4 AdKO Male
2	1044355	166.495	11.264	171	42	192	173880105	169	3.494	173880105		4 WT Male
2	687870	166.431	12.655	172	43	191	114482556	169	5.069	114482556		4 AdKO Female
2	916173	168.428	11.288	174	5	193	154309172	171	3.72	154309172		4 WT Female
2	733250	180.295	5.822	185	100	192	132201530	181	1.757	132201530		5 AdKO Male
2	1263116	169.392	13.854	175	0	194	213962107	172	5.281	213962107		5 WT Male
2	864339	170.067	9.692	174	51	191	146995727	172	4.383	146995727		5 AdKO Female
2	1264922	174.501	7.918	179	74	189	220729527	176	2.849	220729527		5 WT Female
2	483968	167.994	8.838	171	77	187	81303660	170	2.872	81303660		6 AdKO Male
2	695141	169.187	8.004	172	68	188	117609060	170	0.949	117609060		6 WT Male
2	896222	168.578	7.645	171	79	188	151083403	170	0.785	151083403		6 AdKO Female
2	624059	162.863	10.886	167	49	185	101635943	165	4.095	101635943		6 WT Female
