# Supplementary material for: Effects of Long-Term Endogenous Corticosteroid Exposure on Brain Volume and Glial Cells in the AdKO Mouse
Source: Front Neurosci. 2021 Feb 10;15:604103. doi: 10.3389/fnins.2021.604103 (PMC7902940; doi:10.3389/fnins.2021.604103)
Supplement: Supplementary file 5 [file Data_Sheet_1.ZIP › Results IHC MBP GFAP Iba1/GFAP/GFAP Medial.xlsx]

## Sheet: Threshold
	area	mean	StdDev	Mode	Min	Max	IntDen	Median	%area	RawIntDen	Threshold
1	4915200	171.101	10.987	176	0	194	840997570	173	99.999	840997570	148
1	4915200	170.696	9.432	175	39	191	839002574	173	100	839002574	152
1	4915200	170.326	12.173	177	15	194	837184749	173	100	837184749	147
1	4915200	166.12	12.27	173	0	193	816512529	169	99.999	816512529	143
1	4915200	168.629	10.5	174	26	192	828843950	171	100	828843950	146
1	4915200	167.675	11.422	172	0	192	824154687	170	99.998	824154687	144
1	4915200	167.068	13.68	174	35	193	821171561	170	100	821171561	139
1	4438508	173.063	10.237	180	18	193	768143343	175	100	768143343	155
1	4915200	173.411	10.309	181	41	194	852347503	176	100	852347503	156
1	4915200	169.274	13.068	175	26	194	832016219	172	100	832016219	142
miss	miss	miss	miss	miss	miss	miss	miss	miss	miss	miss	miss
1	4915200	166.188	12.803	172	1	193	816847935	169	100	816847935	139
1	4915200	163.079	13.56	168	25	193	801566272	165	100	801566272	133
1	4915200	168.231	12.107	173	10	194	826889274	170	100	826889274	143
1	4915200	168.343	10.304	173	29	193	827439561	170	100	827439561	148
1	4915200	175.09	7.201	180	33	194	860604452	176	100	860604452	162
1	4561654	171.288	10.823	176	0	194	781354501	173	99.999	781354501	148
1	4915200	171.763	12.572	176	0	195	844251003	174	99.998	844251003	143
1	4915200	173.324	9.374	178	40	192	851920806	175	100	851920806	155
1	4915200	169.096	10.456	176	24	191	831142363	171	100	831142363	148
1	4915200	164.569	10.197	169	42	193	808887731	166	100	808887731	144
1	4915200	164.851	12.315	169	40	194	810277947	167	100	810277947	139
1	4915200	166.582	11.393	169	36	193	818783305	168	100	818783305	141

## Sheet: CC Medial
	area	mean	StdDev	Mode	Min	Max	IntDen	Median	%area	RawIntDen
2	2866664	173.928	7.976	177	0	194	498592255	175	1.115	498592255		1 AdKO male
												1 WT male
1	2173979	174.523	6.494	177	71	190	379410389	176	1.014	379410389		1 AdKO Female
1	2400849	173.674	8.494	179	15	192	416964325	175	1.148	416964325		1 WT Female
2	1779856	170.413	9.048	175	40	188	303310459	172	1.693	303310459		2 AdKO male
2	2800011	171.373	8.044	175	60	190	479847606	173	1.34	479847606		2 WT Male
2	2267021	169.873	8.835	173	1	190	385105312	171	1.537	385105312		2 AdKO Female
2	2550507	169.614	9.814	174	56	191	432602061	171	1.379	432602061		2 WT Female
2	1590930	178.743	6.372	182	87	192	284367745	180	0.942	284367745		3 AdKO Male
2	3120591	176.032	8.277	181	72	194	549322518	178	2.759	549322518		3 WT Male
2	2086691	172.948	8.161	176	77	192	360888989	174	0.91	360888989		3 AdKO Female
miss	miss	miss	miss	miss	miss	miss	miss	miss	miss	miss		3 WT Female
1	2584603	169.11	9.042	173	1	189	437082873	171	1.127	437082873		4 AdKO Male
2	2709387	164.975	9.723	168	39	191	446982030	166	1.125	446982030		4 WT Male
2	2921930	169.735	9.645	174	10	192	495955125	171	1.886	495955125		4 AdKO Female
2	2892133	169.646	8.622	173	65	189	490639296	171	2.498	490639296		4 WT Female
2	3238945	176.27	6.25	180	88	191	570928509	178	2.922	570928509		5 AdKO Male
2	2092545	173.404	7.48	176	71	190	362856692	175	1.201	362856692		5 WT Male
2	2297134	173.685	7.785	176	15	194	398978485	175	0.591	398978485		5 AdKO Female
2	2992067	175.829	6.737	179	61	191	526090716	177	1.49	526090716		5 WT Female
2	2379962	173.361	7.391	177	24	190	412591944	175	1.136	412591944		6 AdKO Male
2	2722803	167.184	6.552	169	42	189	455208625	168	0.803	455208625		6 WT Male
2	2303214	168.175	7.902	171	76	188	387343808	169	0.669	387343808		6 AdKO Female
2	2765307	166.928	8.928	169	57	192	461607346	168	1.378	461607346		6 WT Female
