# Supplementary material for: Effects of Long-Term Endogenous Corticosteroid Exposure on Brain Volume and Glial Cells in the AdKO Mouse
Source: Front Neurosci. 2021 Feb 10;15:604103. doi: 10.3389/fnins.2021.604103 (PMC7902940; doi:10.3389/fnins.2021.604103)
Supplement: Supplementary file 5 [file Data_Sheet_1.ZIP › Results IHC MBP GFAP Iba1/Iba1/Iba1 CA1 HIPP.xlsx]

## Sheet: Threshold
name	Area	mean	StdDev	Mode	Min	Max	IntDen	Median	%Area	RawIntDen		Threshold
1	4915200	142.892	9.139	144	36	170	702343668	144	100	702343668		121		1 AdKO male
														1 WT male
1	4915200	134.733	11.897	137	35	169	662238525	136	100	662238525		107		1 AdKO Female
1	4915200	130.545	14.964	134	30	167	641654837	132	100	641654837		96		1 WT Female
1	4915200	146.958	7.806	149	50	170	722329399	148	100	722329399		129		2 AdKO male
1	4915200	143.7	9.501	144	34	170	706314083	144	100	706314083		119		2 WT Male
1	4915200	142.954	8.438	144	59	167	702646503	144	100	702646503		124		2 AdKO Female
miss														2 WT Female
1	4915200	138.779	10.19	140	37	169	682127873	139	100	682127873		115		3 AdKO Male
1	4915200	135.569	10.732	137	32	165	666346617	137	100	666346617		109		3 WT Male
1	4915200	134.675	10.548	135	53	166	661953091	135	100	661953091		107		3 AdKO Female
1	4915200	134.274	11.654	135	0	168	659982576	135	100	659982576		105		3 WT Female
1	4915200	143.02	9.248	145	58	169	702970480	144	100	702970480		122		4 AdKO Male
1	4915200	138.667	9.961	140	33	167	681573726	139	100	681573726		115		4 WT Male
1	4915200	137.688	11.846	139	49	169	676762967	138	100	676762967		109		4 AdKO Female
1	4915200	136.163	11.561	136	3	167	669267250	136	100	669267250		106		4 WT Female
1	4915200	144.957	7.798	145	62	168	712492186	145	100	712492186		125		5 AdKO Male
1	4915200	139.704	8.906	141	62	168	686672745	140	100	686672745		118		5 WT Male
1	4915200	136.591	10.282	139	64	166	671372581	138	100	671372581		114		5 AdKO Female
1	4915200	134.544	11.292	137	42	168	661312066	136	100	661312066		109		5 WT Female
1	4915200	142.78	8.51	144	72	169	701791877	143	100	701791877		121		6 AdKO Male
1	4915200	141.458	9.107	143	56	170	695293832	142	100	695293832		120		6 WT Male
1	4915200	141.86	8.795	143	53	170	697272580	142	100	697272580		120		6 AdKO Female
1	4915200	142.918	7.973	144	3	169	702469611	143	100	702469611		124		6 WT Female

## Sheet: CA1 Ori
name	Area	mean	StdDev	Mode	Min	Max	IntDen	Median	%Area	RawIntDen
2	297812	139.272	6.228	141	85	156	41476952	140	1.457	41476952		1 AdKO male
												1 WT male
2	223591	132.053	8.884	135	54	156	29525958	133	1.225	29525958		1 AdKO Female
2	300804	127.647	10.576	135	73	154	38396592	129	0.626	38396592		1 WT Female
2	281467	143.415	5.323	145	75	157	40366491	144	1.813	40366491		2 AdKO male
2	295518	139.11	8.399	143	40	157	41109474	141	3.352	41109474		2 WT Male
2	235582	139.756	5.906	141	91	155	32924053	140	1.696	32924053		2 AdKO Female
miss	miss	miss	miss	miss	miss	miss	miss	miss	miss	miss		2 WT Female
2	297812	139.836	6.767	142	80	160	41644776	141	0.717	41644776		3 AdKO Male
2	282466	135.051	10.435	139	71	163	38147336	136	2.396	38147336		3 WT Male
2	191900	131.439	7.331	132	78	151	25223121	132	0.506	25223121		3 AdKO Female
2	297812	131.8	10.091	134	79	156	39251737	133	1.71	39251737		3 WT Female
2	287442	137.175	7.262	138	80	155	39429748	138	3.225	39429748		4 AdKO Male
2	297668	135.747	7.795	137	62	156	40407507	136	1.427	40407507		4 WT Male
2	297812	137.861	10.665	140	78	161	41056607	138	0.814	41056607		4 AdKO Female
2	292922	133.539	9.59	134	41	159	39116488	134	1.08	39116488		4 WT Female
2	297812	143.478	5.605	144	106	160	42729403	144	0.843	42729403		5 AdKO Male
2	297616	137.494	6.422	139	88	159	40920292	138	0.953	40920292		5 WT Male
2	292346	131.075	7.634	133	93	153	38319136	132	2.3	38319136		5 AdKO Female
2	297812	134.151	8.764	137	69	158	39951739	135	1.563	39951739		5 WT Female
2	297812	142.373	6.813	143	74	160	42400361	143	0.624	42400361		6 AdKO Male
2	297776	137.731	6.568	138	100	157	41013047	138	1.006	41013047		6 WT Male
2	242519	137.817	6.397	140	97	155	33423359	138	1.313	33423359		6 AdKO Female
2	297812	141.747	5.435	142	98	160	42213921	142	0.501	42213921		6 WT Female

## Sheet: CA1 Pyr
name	Area	mean	StdDev	Mode	Min	Max	IntDen	Median	%Area	RawIntDen		pix
3	282524	138.078	7.703	142	89	159	39010290	139	3.263	39010290		9218.76		1 AdKO male
3	290954	130.863	10.61	134	74	161	38075191	132	5.337	38075191		15528.2		1 WT male
3	282524	127.078	12.698	133	53	158	35902581	129	7.488	35902581		21155.4		1 AdKO Female
3	269635	121.944	20.018	133	37	159	32880307	125	11.808	32880307		31838.5		1 WT Female
3	280088	142.146	7.361	144	81	160	39813362	143	5.258	39813362		14727		2 AdKO male
3	282139	137.268	9.818	142	37	159	38728682	139	4.487	38728682		12659.6		2 WT Male
3	268064	136.974	8.424	141	59	158	36717712	138	8.181	36717712		21930.3		2 AdKO Female
miss	miss	miss	miss	miss	miss	miss	miss	miss	miss	miss		#VALUE!		2 WT Female
3	267867	136.534	12.277	138	74	162	36573076	137	5.587	36573076		14965.7		3 AdKO Male
3	278261	133.359	11.599	136	63	164	37108658	134	3.467	37108658		9647.31		3 WT Male
3	282524	128.302	10.314	132	76	155	36248432	129	3.312	36248432		9357.19		3 AdKO Female
3	282524	128.298	13.385	128	69	160	36247257	128	4.304	36247257		12159.8		3 WT Female
3	282524	135.964	8.388	138	77	157	38412968	137	6.441	38412968		18197.4		4 AdKO Male
3	282524	133.702	10.414	137	77	157	37774036	135	5.202	37774036		14696.9		4 WT Male
3	282524	135.955	12.403	142	70	163	38410685	137	3.07	38410685		8673.49		4 AdKO Female
3	282524	131.25	11.46	133	53	160	37081155	132	2.837	37081155		8015.21		4 WT Female
3	298978	138.277	7.722	141	75	161	41341921	139	5.795	41341921		17325.8		5 AdKO Male
3	311432	134.495	9.446	136	89	161	41886029	135	5.038	41886029		15689.9		5 WT Male
3	282524	131.059	10.803	135	71	158	37027305	132	7.825	37027305		22107.5		5 AdKO Female
3	282524	129.168	12.482	133	69	162	36492928	130	6.645	36492928		18773.7		5 WT Female
3	282524	139.892	9.1	141	73	164	39522794	140	3.047	39522794		8608.51		6 AdKO Male
3	282524	137.871	10.789	139	91	160	38951969	138	6.205	38951969		17530.6		6 WT Male
3	274049	135.939	8.325	140	93	158	37253827	137	4.397	37253827		12049.9		6 AdKO Female
3	282524	137.221	7.53	139	82	161	38768207	138	5.752	38768207		16250.8		6 WT Female

## Sheet: CA1 Rad
name	Area	mean	StdDev	Mode	Min	Max	IntDen	Median	%Area	RawIntDen		pix
4	574256	144.741	6.515	146	66	164	83118633	145	0.655	83118633		3761.38		1 AdKO male
4	574256	137.998	8.634	139	73	162	79246362	139	1.108	79246362		6362.76		1 WT male
4	574256	138.763	7.885	142	82	161	79685529	140	0.2	79685529		1148.51		1 AdKO Female
4	574256	132.736	14.168	142	40	163	76224271	135	1.449	76224271		8320.97		1 WT Female
4	574256	147.341	5.724	149	92	164	84611550	148	1.071	84611550		6150.28		2 AdKO male
4	574256	145.346	8.331	148	76	165	83465971	147	1.443	83465971		8286.51		2 WT Male
4	574256	146.398	5.733	148	86	165	84069984	147	0.36	84069984		2067.32		2 AdKO Female
miss	miss	miss	miss	miss	miss	miss	miss	miss	miss	miss		#VALUE!		2 WT Female
4	558519	140.15	7.806	143	79	165	78276171	141	0.742	78276171		4144.21		3 AdKO Male
4	574256	140.603	9.09	142	70	165	80741941	142	0.501	80741941		2877.02		3 WT Male
4	574256	137.515	7.209	138	90	163	78968631	138	0.033	78968631		189.504		3 AdKO Female
4	574256	137.857	8.855	138	76	165	79165427	138	0.146	79165427		838.414		3 WT Female
4	574256	144.722	7.136	146	95	164	83107317	145	0.6	83107317		3445.54		4 AdKO Male
4	574256	139.765	9.348	142	33	163	80260980	141	1.169	80260980		6713.05		4 WT Male
4	574256	139.996	9.371	142	86	164	80393381	141	0.286	80393381		1642.37		4 AdKO Female
4	574256	138.463	10.051	139	33	165	79513366	139	0.777	79513366		4461.97		4 WT Female
4	574256	146.174	5.156	147	63	165	83941305	147	0.267	83941305		1533.26		5 AdKO Male
4	574256	142.061	7.353	143	99	165	81579359	142	0.464	81579359		2664.55		5 WT Male
4	574256	136.54	9.898	143	64	161	78408856	138	2.257	78408856		12961		5 AdKO Female
4	574256	138.458	7.669	140	76	165	79510077	139	0.238	79510077		1366.73		5 WT Female
4	574256	144.974	6.716	145	77	165	83252148	145	0.351	83252148		2015.64		6 AdKO Male
4	574256	143.021	6.837	144	92	163	82130824	143	0.549	82130824		3152.67		6 WT Male
4	574256	142.856	6.368	143	96	165	82035765	143	0.15	82035765		861.384		6 AdKO Female
4	574256	145.431	4.96	146	100	167	83514526	146	0.134	83514526		769.503		6 WT Female

## Sheet: Ca1 Mol
name	Area	mean	StdDev	Mode	Min	Max	IntDen	Median	%Area	RawIntDen		pix
5	915850	149.377	7.614	150	36	170	136806700	150	0.368	136806700		3370.33		1 AdKO male
5	916396	141.113	9.273	143	66	168	129315543	142	0.864	129315543		7917.66		1 WT male
5	916396	141.557	10.708	144	55	169	129722513	142	0.609	129722513		5580.85		1 AdKO Female
5	916396	138.369	14.553	148	34	167	126800769	141	1.206	126800769		11051.7		1 WT Female
5	916396	152.88	6.111	155	60	170	140098585	154	0.548	140098585		5021.85		2 AdKO male
5	907657	149.654	8.121	153	58	170	135834273	151	0.709	135834273		6435.29		2 WT Male
5	912982	148.906	6.718	152	80	167	135948742	150	0.638	135948742		5824.83		2 AdKO Female
miss	miss	miss	miss	miss	miss	miss	miss	miss	miss	miss		#VALUE!		2 WT Female
5	915850	144.648	9.699	147	49	169	132475913	146	1.259	132475913		11530.6		3 AdKO Male
5	914591	140.406	9.141	144	58	165	128413670	142	0.757	128413670		6923.45		3 WT Male
5	915850	138.845	9.375	142	73	166	127161535	140	0.502	127161535		4597.57		3 AdKO Female
5	916396	140.274	9.391	142	82	168	128546485	141	0.175	128546485		1603.69		3 WT Female
5	869822	148.951	8.269	149	83	169	129561175	149	0.666	129561175		5793.01		4 AdKO Male
5	916396	144.621	8.281	147	89	167	132530120	145	0.36	132530120		3299.03		4 WT Male
5	915167	143.722	10.984	144	63	169	131529310	144	0.355	131529310		3248.84		4 AdKO Female
5	916396	141.603	10.203	145	3	167	129764852	142	0.495	129764852		4536.16		4 WT Female
5	916396	150.146	6.656	153	62	168	137592755	151	0.586	137592755		5370.08		5 AdKO Male
5	916396	144.339	7.768	146	71	168	132272073	145	0.612	132272073		5608.34		5 WT Male
5	916396	141.476	8.463	145	95	165	129647594	143	0.557	129647594		5104.33		5 AdKO Female
5	915850	139.701	11.972	142	42	168	127945503	141	1.974	127945503		18078.9		5 WT Female
5	916396	148.49	7.214	150	84	169	136075944	149	0.245	136075944		2245.17		6 AdKO Male
5	916396	147.172	8.343	150	56	170	134868046	148	0.767	134868046		7028.76		6 WT Male
5	912982	146.969	8.167	148	90	170	134180240	147	0.425	134180240		3880.17		6 AdKO Female
5	916396	146.952	6.935	148	99	169	134666570	147	0.414	134666570		3793.88		6 WT Female
