# Supplementary material for: Effects of Long-Term Endogenous Corticosteroid Exposure on Brain Volume and Glial Cells in the AdKO Mouse
Source: Front Neurosci. 2021 Feb 10;15:604103. doi: 10.3389/fnins.2021.604103 (PMC7902940; doi:10.3389/fnins.2021.604103)
Supplement: Supplementary file 5 [file Data_Sheet_1.ZIP › Results IHC MBP GFAP Iba1/Iba1/Iba1 CA3 HIPP.xlsx]

## Sheet: Threshold
name	Area	mean	StdDev	Mode	Min	Max	IntDen	Median	%Area	RawIntDen		Threshold
1	4915200	143.15	9.562	145	32	168	703612698	144	100	703612698		120		1 AdKO male
														1 WT male
1	4915200	133.019	14.362	135	35	170	653814501	134	100	653814501		100		1 AdKO Female
1	4915200	130.707	15.224	136	31	166	642449348	133	100	642449348		101		1 WT Female
1	4915200	147.083	8.154	148	76	170	722942499	148	100	722942499		128		2 AdKO male
1	4915200	144.181	9.429	145	44	169	708677619	145	100	708677619		122		2 WT Male
1	4915200	141.286	9.659	145	61	167	694447661	143	100	694447661		120		2 AdKO Female
miss														2 WT Female
1	4915200	139.46	11.225	141	31	170	685472143	141	100	685472143		113		3 AdKO Male
1	4915200	135.135	11.652	136	38	169	664214136	136	0	664214136		106		3 WT Male
1	4915200	133.391	11.492	133	41	168	655642972	134	100	655642972		103		3 AdKO Female
1	4915200	134.182	10.989	135	40	168	659530896	135	100	659530896		107		3 WT Female
1	4915200	142.855	9.385	145	67	169	702162404	144	100	702162404		122		4 AdKO Male
1	4915200	137.903	11.168	143	38	168	677821351	139	100	677821351		115		4 WT Male
1	4915200	136.805	12.009	143	39	169	672425397	138	100	672425397		113		4 AdKO Female
1	4915200	134.201	11.416	136	39	167	659622938	135	100	659622938		108		4 WT Female
1	4915200	142.942	9.09	145	45	168	702586077	144	100	702586077		122		5 AdKO Male
1	4915200	138.503	9.67	141	54	167	680769500	139	100	680769500		122		5 WT Male
1	4915200	136.105	11.587	142	43	167	668981404	138	100	668981404		112		5 AdKO Female
1	4915200	133.085	11.823	134	38	166	654140443	134	100	654140443		104		5 WT Female
1	4915200	141.89	8.799	145	70	169	697416511	143	100	697416511		122		6 AdKO Male
1	4915200	140.905	9.7	144	52	168	692578648	142	100	692578648		119		6 WT Male
1	4915200	141.084	9.82	144	42	170	693456301	142	100	693456301		119		6 AdKO Female
1	4915200	140.119	9.228	142	57	168	688712061	141	100	688712061		119		6 WT Female

## Sheet: CA3 Pyr
name	Area	mean	StdDev	Mode	Min	Max	IntDen	Median	%Area	RawIntDen		pix
2	362398	143.538	8.007	146	73	167	52017900	144	0.85	52017900		3080.38		1 AdKO male
retake	retake	retake	retake	retake	retake	retake	retake	retake	retake	retake		#VALUE!		1 WT male
2	362398	124.911	16.168	133	46	164	45267429	127	8.307	45267429		30104.4		1 AdKO Female
2	362398	128.884	20.719	141	35	166	46707477	133	11.272	46707477		40849.5		1 WT Female
2	362398	149.058	9.084	153	95	170	54018171	150	1.932	54018171		7001.53		2 AdKO male
2	362398	143.773	11.608	147	69	169	52102912	145	5.483	52102912		19870.3		2 WT Male
2	362398	134.978	13.319	142	61	164	48915613	137	13.768	48915613		49895		2 AdKO Female
miss	miss	miss	miss	miss	miss	miss	miss	miss	miss	miss		#VALUE!		2 WT Female
2	362398	136.474	11.064	140	79	166	49457779	138	3.357	49457779		12165.7		3 AdKO Male
2	362398	131.156	14.654	134	39	165	47530578	133	5.93	47530578		21490.2		3 WT Male
2	377818	126.065	13.316	129	59	163	47629691	127	4.787	47629691		18086.1		3 AdKO Female
2	367663	130.92	12.82	130	58	165	48134272	131	4.006	48134272		14728.6		3 WT Female
2	362398	141.813	9.818	144	86	166	51392660	143	3.677	51392660		13325.4		4 AdKO Male
2	362398	136.656	12.59	142	75	168	49524035	138	5.709	49524035		20689.3		4 WT Male
2	370079	133.57	13.914	140	53	167	49431565	135	8.729	49431565		32304.2		4 AdKO Female
2	367170	128.133	15.042	136	49	165	47046695	130	10.756	47046695		39492.8		4 WT Female
2	371438	137.018	11.814	143	75	165	50893709	138	11.606	50893709		43109.1		5 AdKO Male
2	368714	135.19	11.355	137	73	167	49846469	136	12.497	49846469		46078.2		5 WT Male
2	380534	133.479	13.009	141	67	164	50793289	135	7.342	50793289		27938.8		5 AdKO Female
2	362398	126.394	14.166	131	56	165	45804802	128	6.754	45804802		24476.4		5 WT Female
2	368781	138.64	10.56	141	82	165	51127822	139	7.344	51127822		27083.3		6 AdKO Male
2	362398	138.003	11.417	140	77	167	50012184	139	6.299	50012184		22827.5		6 WT Male
2	362398	140.12	10.397	143	76	166	50779036	141	3.786	50779036		13720.4		6 AdKO Female
2	362398	135.543	11.06	137	69	163	49120492	137	7.868	49120492		28513.5		6 WT Female

## Sheet: CA3 Luc
name	Area	mean	StdDev	Mode	Min	Max	IntDen	Median	%Area	RawIntDen		pix
3	41961	144.527	6.423	145	97	161	6064516	145	0.303	6064516		127.142		1 AdKO male
retake	retake	retake	retake	retake	retake	retake	retake	retake	retake	retake		#VALUE!		1 WT male
3	41961	136.557	13.358	137	76	162	5730068	137	0.82	5730068		344.08		1 AdKO Female
3	41961	132.026	15.158	142	70	164	5539938	135	4.263	5539938		1788.8		1 WT Female
3	41961	148.855	5.983	149	107	164	6246089	149	0.434	6246089		182.111		2 AdKO male
3	41961	145.869	9.312	152	73	166	6120792	148	2.75	6120792		1153.93		2 WT Male
3	41961	141.466	8.124	144	82	160	5936070	142	1.69	5936070		709.141		2 AdKO Female
miss	miss	miss	miss	miss	miss	miss	miss	miss	miss	miss		#VALUE!		2 WT Female
3	41961	135.405	9.242	139	93	158	5681729	137	2.636	5681729		1106.09		3 AdKO Male
3	41961	134.416	8.257	138	82	153	5640250	136	0.605	5640250		253.864		3 WT Male
3	41961	125.927	10.189	130	81	156	5284007	127	2.14	5284007		897.965		3 AdKO Female
3	41961	133.811	10.296	134	87	163	5614829	134	1.468	5614829		615.987		3 WT Female
3	41961	142.459	6.64	142	116	159	5977722	143	0.214	5977722		89.7965		4 AdKO Male
3	41961	137.502	10.009	144	94	161	5769723	139	3.63	5769723		1523.18		4 WT Male
3	41961	135.251	9.705	140	92	160	5675251	136	2.679	5675251		1124.14		4 AdKO Female
3	41961	129.869	11.636	134	69	155	5449454	132	5.639	5449454		2366.18		4 WT Female
3	41961	138.861	10.587	142	82	159	5826736	140	7.054	5826736		2959.93		5 AdKO Male
3	41961	134.417	9.718	142	76	160	5640258	136	11.108	5640258		4661.03		5 WT Male
3	41961	133.789	9.818	134	83	160	5613920	135	2.529	5613920		1061.19		5 AdKO Female
3	41961	130.857	9.892	133	86	156	5490892	132	1.649	5490892		691.937		5 WT Female
3	41961	139.183	7.968	138	110	160	5840244	139	2.591	5840244		1087.21		6 AdKO Male
3	41961	137.077	8.852	140	96	161	5751884	138	4.144	5751884		1738.86		6 WT Male
3	41961	141.253	10.105	143	103	165	5927120	141	1.992	5927120		835.863		6 AdKO Female
3	41961	137.38	7.871	136	93	157	5764597	138	1.976	5764597		829.149		6 WT Female

## Sheet: CA3 Rad
name	Area	mean	StdDev	Mode	Min	Max	IntDen	Median	%Area	RawIntDen		pix
4	334343	144.074	5.874	146	83	163	48170195	145	0.241	48170195		805.767		1 AdKO male
retake	retake	retake	retake	retake	retake	retake	retake	retake	retake	retake		#VALUE!		1 WT male
4	334343	135.65	9.089	137	58	162	45353497	136	0.232	45353497		775.676		1 AdKO Female
4	334343	136.224	11.814	144	63	166	45545480	138	0.754	45545480		2520.95		1 WT Female
4	334343	149.215	6.418	152	100	166	49889151	150	0.865	49889151		2892.07		2 AdKO male
4	334343	148.669	6.057	151	103	166	49706279	149	0.211	49706279		705.464		2 WT Male
4	334343	147.311	6.191	149	93	165	49252365	148	0.428	49252365		1430.99		2 AdKO Female
miss	miss	miss	miss	miss	miss	miss	miss	miss	miss	miss		#VALUE!		2 WT Female
4	334343	139.421	7.902	140	86	164	46614549	140	0.613	46614549		2049.52		3 AdKO Male
4	334343	137.174	8.912	138	68	164	45863079	138	0.413	45863079		1380.84		3 WT Male
4	334343	137.351	7.471	139	88	164	45922219	138	0.026	45922219		86.9292		3 AdKO Female
4	334343	136.174	7.014	138	96	159	45528867	137	0.045	45528867		150.454		3 WT Female
4	334343	145.696	7.982	147	86	166	48712334	146	0.642	48712334		2146.48		4 AdKO Male
4	334343	142.863	8.213	145	94	166	47765082	143	0.334	47765082		1116.71		4 WT Male
4	334343	139.823	9.629	143	84	165	46748836	141	1.195	46748836		3995.4		4 AdKO Female
4	334343	139.667	7.926	143	82	164	46696617	140	0.135	46696617		451.363		4 WT Female
4	334343	146.077	5.832	147	94	165	48839878	146	0.189	48839878		631.908		5 AdKO Male
4	334343	140.945	7.163	143	86	166	47124083	141	0.941	47124083		3146.17		5 WT Male
4	334343	141.172	7.015	144	100	165	47199967	142	0.024	47199967		80.2423		5 AdKO Female
4	334343	136.66	8.8	140	69	164	45691157	138	0.368	45691157		1230.38		5 WT Female
4	334343	145.588	5.73	146	101	164	48676335	146	0.17	48676335		568.383		6 AdKO Male
4	334343	144.017	6.859	145	87	165	48150977	144	0.29	48150977		969.595		6 WT Male
4	334343	145.185	5.61	145	103	165	48541656	145	0.063	48541656		210.636		6 AdKO Female
4	334343	143.784	6.518	144	100	165	48073154	144	0.315	48073154		1053.18		6 WT Female

## Sheet: CA3 Mol
name	Area	mean	StdDev	Mode	Min	Max	IntDen	Median	%Area	RawIntDen		pix
5	380181	142.094	6.209	143	91	161	54021497	142	0.198	54021497		752.758		1 AdKO male
retake	retake	retake	retake	retake	retake	retake	retake	retake	retake	retake		#VALUE!		1 WT male
5	378665	132.123	11.038	133	64	162	50030260	133	0.666	50030260		2521.91		1 AdKO Female
5	592914	133.941	13.717	143	43	164	79415308	136	2.27	79415308		13459.1		1 WT Female
5	592914	146.836	6.533	149	96	166	87060993	147	0.943	87060993		5591.18		2 AdKO male
5	592518	143.678	7.959	146	65	164	85131517	145	1.719	85131517		10185.4		2 WT Male
5	592815	147.308	6.116	150	82	167	87326508	148	0.41	87326508		2430.54		2 AdKO Female
miss	miss	miss	miss	miss	miss	miss	miss	miss	miss	miss		#VALUE!		2 WT Female
5	587518	138.368	7.503	142	78	162	81293775	140	0.68	81293775		3995.12		3 AdKO Male
5	592914	138.766	9.015	142	69	164	82276412	140	0.464	82276412		2751.12		3 WT Male
5	592914	137.673	8.405	140	72	162	81628047	138	0.063	81628047		373.536		3 AdKO Female
5	592815	131.977	8.099	133	77	156	78238145	133	1.033	78238145		6123.78		3 WT Female
5	592914	142.952	8.269	144	94	164	84758164	143	1.352	84758164		8016.2		4 AdKO Male
5	590280	139.501	8.702	141	87	163	82344755	140	1.087	82344755		6416.34		4 WT Male
5	592518	141.351	10.732	143	59	166	83753077	142	0.976	83753077		5782.98		4 AdKO Female
5	592914	138.356	9.47	142	39	163	82033157	139	0.776	82033157		4601.01		4 WT Female
5	592914	146.322	6.072	149	67	164	86756202	147	0.574	86756202		3403.33		5 AdKO Male
5	592914	141.888	7.472	144	64	165	84127643	142	1.268	84127643		7518.15		5 WT Male
5	582982	138.645	8.357	143	90	161	80827548	140	0.555	80827548		3235.55		5 AdKO Female
5	592914	137.324	10.045	141	65	164	81421227	139	0.843	81421227		4998.27		5 WT Female
5	592914	145.717	6.829	147	85	165	86397688	146	0.549	86397688		3255.1		6 AdKO Male
5	592914	142.813	8.163	144	52	166	84676035	144	1.084	84676035		6427.19		6 WT Male
5	592914	142.582	7.234	145	42	164	84539120	143	0.609	84539120		3610.85		6 AdKO Female
5	592914	144.886	7.001	146	81	165	85905059	145	0.446	85905059		2644.4		6 WT Female

## Sheet: CA3 Ori
name	Area	mean	StdDev	Mode	Min	Max	IntDen	Median	%Area	RawIntDen		pix
6	316409	148.571	6.807	150	80	168	47009274	149	0.356	47009274		1126.42		1 AdKO male
retake	retake	retake	retake	retake	retake	retake	retake	retake	retake	retake		#VALUE!		1 WT male
6	316409	139.02	11.504	139	63	167	43987301	140	0.369	43987301		1167.55		1 AdKO Female
6	286405	138.934	12.922	144	76	166	39791328	141	0.814	39791328		2331.34		1 WT Female
6	316409	150.472	7.643	153	77	170	47610700	151	1.452	47610700		4594.26		2 AdKO male
6	316409	149.766	6.917	153	92	167	47387376	151	0.542	47387376		1714.94		2 WT Male
6	316401	143.094	8.6	144	83	167	45274990	144	1.412	45274990		4467.58		2 AdKO Female
miss	miss	miss	miss	miss	miss	miss	miss	miss	miss	miss		#VALUE!		2 WT Female
6	316409	144.087	8.324	145	73	167	45590266	145	0.735	45590266		2325.61		3 AdKO Male
6	316409	136.008	10.933	135	70	163	43034127	137	1.742	43034127		5511.84		3 WT Male
6	315881	133.725	9.932	132	77	166	42241304	134	0.574	42241304		1813.16		3 AdKO Female
6	316409	138.735	9.96	138	76	168	43897012	139	0.821	43897012		2597.72		3 WT Female
6	320928	145.17	8.264	146	91	167	46589094	146	0.922	46589094		2958.96		4 AdKO Male
6	316409	141.715	9.428	145	88	167	44840001	142	0.81	44840001		2562.91		4 WT Male
6	332623	138.243	11.729	134	44	166	45982699	138	1.992	45982699		6625.85		4 AdKO Female
6	313019	135.182	10.777	135	69	166	42314422	136	1.451	42314422		4541.91		4 WT Female
6	317233	146.792	8.506	150	77	166	46567365	148	2.131	46567365		6760.24		5 AdKO Male
6	324202	140.419	8.736	139	84	166	45524196	141	2.844	45524196		9220.3		5 WT Male
6	334482	140.649	9.219	144	76	165	47044720	142	0.93	47044720		3110.68		5 AdKO Female
6	316409	134.816	12.629	140	50	166	42656946	136	2.032	42656946		6429.43		5 WT Female
6	316898	142.2	7.39	140	106	165	45062980	142	0.549	45062980		1739.77		6 AdKO Male
6	316409	144.106	7.841	149	90	167	45596406	145	0.612	45596406		1936.42		6 WT Male
6	316409	145.907	7.267	148	87	166	46166175	147	0.43	46166175		1360.56		6 AdKO Female
6	316409	140.317	9.399	139	82	165	44397602	141	2.27	44397602		7182.48		6 WT Female

## Sheet: CA3 Rad Bis
name	Area	mean	StdDev	Mode	Min	Max	IntDen	Median	%Area	RawIntDen		pix
7	189422	139.125	5.971	139	83	158	26353312	139	0.534	26353312		1011.51		1 AdKO male
retake	retake	retake	retake	retake	retake	retake	retake	retake	retake	retake		#VALUE!		1 WT male
7	189422	128.684	9.093	132	79	155	24375634	129	0.705	24375634		1335.43		1 AdKO Female
7	189422	131.119	11.907	137	62	158	24836762	132	1.52	24836762		2879.21		1 WT Female
7	189422	143.069	4.944	144	110	160	27100333	143	0.88	27100333		1666.91		2 AdKO male
7	189422	139.589	6.981	141	52	158	26441136	141	2.455	26441136		4650.31		2 WT Male
7	189422	142.838	4.931	144	99	158	27056739	143	0.201	27056739		380.738		2 AdKO Female
miss	miss	miss	miss	miss	miss	miss	miss	miss	miss	miss		#VALUE!		2 WT Female
7	189422	136.91	5.465	138	87	159	25933680	137	0.205	25933680		388.315		3 AdKO Male
7	189422	134.541	7.572	139	87	158	25485118	136	0.591	25485118		1119.48		3 WT Male
7	189422	129.904	7.693	131	79	154	24606602	130	0.162	24606602		306.864		3 AdKO Female
7	189422	129.11	7.531	132	74	150	24456277	130	0.905	24456277		1714.27		3 WT Female
7	189422	140.146	6.906	142	82	160	26546694	141	1.023	26546694		1937.79		4 AdKO Male
7	189422	137.1	7.349	139	98	159	25969806	138	0.693	25969806		1312.69		4 WT Male
7	187497	134.36	9.307	135	88	158	25192051	135	2.28	25192051		4274.93		4 AdKO Female
7	189422	131.68	7.889	133	66	154	24943134	132	0.836	24943134		1583.57		4 WT Female
7	189422	143.002	5.308	145	96	160	27087761	144	0.441	27087761		835.351		5 AdKO Male
7	189422	137.357	6.497	140	99	156	26018499	138	2.317	26018499		4388.91		5 WT Male
7	189422	134.054	8.271	137	68	155	25392760	135	0.992	25392760		1879.07		5 AdKO Female
7	189422	131.208	7.026	133	69	154	24853725	132	0.184	24853725		348.536		5 WT Female
7	189422	139.758	5.443	142	101	157	26473328	140	0.722	26473328		1367.63		6 AdKO Male
7	189422	137.638	6.563	139	87	156	26071599	138	1.053	26071599		1994.61		6 WT Male
7	189422	138.966	5.899	140	108	157	26323216	139	0.32	26323216		606.15		6 AdKO Female
7	189422	137.197	5.895	138	93	158	25988119	138	0.62	25988119		1174.42		6 WT Female
