# Supplementary material for: Effects of Long-Term Endogenous Corticosteroid Exposure on Brain Volume and Glial Cells in the AdKO Mouse
Source: Front Neurosci. 2021 Feb 10;15:604103. doi: 10.3389/fnins.2021.604103 (PMC7902940; doi:10.3389/fnins.2021.604103)
Supplement: Supplementary file 5 [file Data_Sheet_1.ZIP › Results IHC MBP GFAP Iba1/Iba1/Iba1 CC lp and cing.xlsx]

## Sheet: Threshold
	area	mean	StdDev	Mode	Min	Max	IntDen	Median	%area	RawIntDen	Threshold
1	4915200	180.718	6.489	184	44	194	888264236	182	100	888264236	163		1 AdKO male
													1 WT male
1	4915200	179.714	6.094	183	66	194	883331251	181	100	883331251	165		1 AdKO Female
1	4915200	178.212	7.067	182	56	194	875949277	180	100	875949277	161		1 WT Female
miss	miss	miss	miss	miss	miss	miss	miss	miss	miss	miss	miss		2 AdKO male
1	4915200	178.051	7.259	182	72	193	875154463	180	100	875154463	161		2 WT Male
1	4915200	179.664	6.285	183	74	194	883083710	181	100	883083710	165		2 AdKO Female
1	4915200	180.516	6.945	185	55	195	887272434	182	100	887272434	164		2 WT Female
1	4915200	182.296	4.861	185	0	193	896020429	183	99.995	896020429	170		3 AdKO Male
1	4915200	180.915	5.412	184	80	192	889234693	182	100	889234693	169		3 WT Male
1	4915200	182.158	4.418	184	106	194	895343644	183	100	895343644	172		3 AdKO Female
miss	miss	miss	miss	miss	miss	miss	miss	miss	miss	miss	miss		3 WT Female
1	4915200	180.728	5.743	183	69	194	888313276	182	0	888313276	167		4 AdKO Male
1	4915200	179.606	6.423	183	71	195	882799324	181	100	882799324	165		4 WT Male
1	4915200	180.959	5.473	184	74	195	889452101	182	100	889452101	166		4 AdKO Female
1	4915200	177.635	6.551	181	27	191	873112545	179	100	873112545	163		4 WT Female
1	4915200	181.963	4.858	185	50	194	894385582	183	100	894385582	170		5 AdKO Male
1	4915200	177.963	7.936	182	0	194	874725686	180	99.989	874725686	158		5 WT Male
1	4915200	178.585	8.241	184	60	196	877783442	180	100	877783442	160		5 AdKO Female
1	4915200	179.026	7.566	183	42	193	879947896	181	100	879947896	159		5 WT Female
1	4915200	182.097	4.792	185	96	195	895045613	183	100	895045613	170		6 AdKO Male
1	4915200	179.726	5.674	183	36	193	883390349	181	100	883390349	165		6 WT Male
1	4915200	179.52	6.18	183	58	193	882378335	181	100	882378335	165		6 AdKO Female
1	4915200	179.398	6.196	183	2	193	881776852	181	100	881776852	165		6 WT Female

## Sheet: CC (lp)
	area	mean	StdDev	Mode	Min	Max	IntDen	Median	%area	RawIntDen
2	1678696	183.521	5.79	185	44	193	308076730	185	1.257	308076730		1 AdKO male
												1 WT male
2	1548166	182.251	5.09	184	66	192	282155551	183	1.229	282155551		1 AdKO Female
2	1861887	181.022	5.803	183	56	194	337042657	182	1.357	337042657		1 WT Female
miss	miss	miss	miss	miss	miss	miss	miss	miss	miss	miss	miss	2 AdKO male
2	1792214	180.621	6.584	183	78	192	323711802	182	2.025	323711802		2 WT Male
2	1514600	182.263	4.481	184	86	192	276055797	183	0.9	276055797		2 AdKO Female
2	1974518	182.62	5.872	185	74	193	360587261	184	1.507	360587261		2 WT Female
3	1701895	184.593	2.818	185	112	193	314158564	185	0.371	314158564		3 AdKO Male
3	1821717	183.403	4.407	185	89	192	334109156	184	1.363	334109156		3 WT Male
3	1707305	184.3	3.376	185	106	193	314656362	185	0.948	314656362		3 AdKO Female
miss	miss	miss	miss	miss	miss	miss	miss	miss	miss	miss	miss	3 WT Female
2	1763426	183.267	4.744	185	83	193	323177704	184	1.284	323177704		4 AdKO Male
2	1904795	181.954	5.8	184	81	193	346584990	183	1.8	346584990		4 WT Male
2	1899932	183.008	4.764	185	82	194	347703474	184	1.225	347703474		4 AdKO Female
2	1998133	180.228	5.265	182	89	191	360120457	181	1.42	360120457		4 WT Female
2	1716079	184.457	3.202	185	97	194	316543195	185	0.654	316543195		5 AdKO Male
2	2079209	179.99	7.011	183	10	194	374237469	181	1.91	374237469		5 WT Male
2	1619130	182.463	6.377	184	77	196	295431775	184	1.389	295431775		5 AdKO Female
2	1733800	182.207	6.94	185	42	193	315909896	184	1.471	315909896		5 WT Female
2	1646039	184.619	3.328	186	111	194	303889260	185	0.484	303889260		6 AdKO Male
2	1707562	182.297	4.259	184	36	192	311283234	183	0.787	311283234		6 WT Male
2	1940135	182.253	4.72	184	58	192	353595619	183	1.263	353595619		6 AdKO Female
2	1702597	181.942	5.553	184	2	193	309773723	183	1.46	309773723		6 WT Female

## Sheet: CC Cingulum
	area	mean	StdDev	Mode	Min	Max	IntDen	Median	%area	RawIntDen
3	343584	181.466	5.245	183	109	192	62348729	183	1.351	62348729		1 AdKO male
												1 WT male
3	260268	179.182	5.446	181	68	189	46635393	180	1.999	46635393		1 AdKO Female
3	489246	177.593	7.059	181	56	190	86886706	179	3.086	86886706		1 WT Female
miss	miss	miss	miss	miss	miss	miss	miss	miss	miss	miss	miss	2 AdKO male
3	474461	178.224	6.364	181	86	190	84560122	180	2.417	84560122		2 WT Male
3	505774	178.851	5.327	181	74	190	90458362	180	2.351	90458362		2 AdKO Female
3	421109	179.201	5.975	181	73	190	75463241	180	2.444	75463241		2 WT Female
4	360583	182.417	3.223	183	119	190	65776606	183	0.8	65776606		3 AdKO Male
4	496297	181.308	4.12	182	116	190	89982608	182	1.784	89982608		3 WT Male
4	381697	181.853	3.318	183	119	191	69412777	182	1.435	69412777		3 AdKO Female
miss	miss	miss	miss	miss	miss	miss	miss	miss	miss	miss	miss	3 WT Female
3	460339	181.342	4.071	183	130	191	83478793	182	1.367	83478793		4 AdKO Male
3	514534	179.933	5.751	182	90	191	92581598	181	2.272	92581598		4 WT Male
3	490413	181.478	3.959	183	133	192	88999133	182	1.071	88999133		4 AdKO Female
3	493513	178.123	5.314	180	86	189	87905928	179	2.041	87905928		4 WT Female
3	332633	181.182	3.035	182	137	189	60267209	182	0.982	60267209		5 AdKO Male
3	503157	178.504	6.483	181	93	191	89815609	180	1.753	89815609		5 WT Male
3	400075	178.075	7.295	181	72	191	71243339	180	2.472	71243339		5 AdKO Female
3	383761	178.861	7.198	182	79	191	68640038	181	2.437	68640038		5 WT Female
3	496232	182.175	3.662	183	124	192	90400819	183	0.992	90400819		6 AdKO Male
3	422926	179.661	4.908	181	105	190	75983125	181	1.879	75983125		6 WT Male
3	379583	179.011	4.232	181	104	189	67949387	180	1.144	67949387		6 AdKO Female
3	483329	180.644	4.007	182	132	191	87310556	181	0.74	87310556		6 WT Female
