# Supplementary material for: Effects of Long-Term Endogenous Corticosteroid Exposure on Brain Volume and Glial Cells in the AdKO Mouse
Source: Front Neurosci. 2021 Feb 10;15:604103. doi: 10.3389/fnins.2021.604103 (PMC7902940; doi:10.3389/fnins.2021.604103)
Supplement: Supplementary file 5 [file Data_Sheet_1.ZIP › Results IHC MBP GFAP Iba1/Iba1/Iba1 CCMedial.xlsx]

## Sheet: Threshold
	area	mean	StdDev	Mode	Min	Max	IntDen	Median	%area	RawIntDen	Threshold
1	4915200	181.533	5.65	184	46	195	892268703	183	0	892268703	166		1 AdKO male
													1 WT male
1	4915200	180.817	5.88	184	45	194	888753030	182	100	888753030	166		1 AdKO Female
1	4915200	179.613	8.102	183	29	194	882833799	182	100	882833799	159		1 WT Female
1	4039199	179.849	7.611	183	0	194	726444312	181	99.999	726444312	159		2 AdKO male
1	4915200	178.86	7.449	183	4	194	879132311	180	100	879132311	162		2 WT Male
1	4915200	179.272	7.353	183	0	193	881158583	181	99.998	881158583	162		2 AdKO Female
1	4915200	181.703	5.934	185	66	195	893104728	183	100	893104728	167		2 WT Female
1	4915200	182.242	4.499	184	0	193	895754807	183	100	895754807	169		3 AdKO Male
2	4915200	181.707	5.095	184	43	193	893126487	183	100	893126487	169		3 WT Male
2	4915200	182.559	4.855	185	0	194	897315239	183	99.999	897315239	170		3 AdKO Female
miss	miss	miss	miss	miss	miss	miss	miss	miss	miss	miss	miss		3 WT Female
1	4915200	181.563	5.569	184	41	194	892416761	183	100	892416761	166		4 AdKO Male
1	4915200	179.776	6.709	183	0	196	883635809	181	100	883635809	162		4 WT Male
1	4915200	179.803	5.304	182	90	193	883766481	181	100	883766481	167		4 AdKO Female
1	4915200	180.943	5.804	184	81	194	889371914	182	100	889371914	166		4 WT Female
1	4915200	182.68	4.853	185	39	195	897906909	184	100	897906909	170		5 AdKO Male
1	4915200	179.946	6.454	184	31	194	884471601	181	100	884471601	163		5 WT Male
1	4915200	178.832	8.143	183	0	195	878994999	181	100	878994999	159		5 AdKO Female
1	4915200	180.702	7.013	184	17	194	888187291	182	0	888187291	163		5 WT Female
1	4915200	181.686	5.734	185	17	194	893021929	183	100	893021929	167		6 AdKO Male
1	4915200	179.958	5.834	183	67	194	884529891	181	100	884529891	165		6 WT Male
1	4915200	181.418	5.234	184	82	195	891704605	182	100	891704605	169		6 AdKO Female
1	4915200	181.063	5.301	184	48	194	889960524	182	100	889960524	169		6 WT Female

## Sheet: CC Med
	area	mean	StdDev	Mode	Min	Max	IntDen	Median	%area	RawIntDen
2	2651360	182.932	4.653	184	61	194	485019771	184	1.077	485019771		1 AdKO male
												1 WT male
2	2070808	182.306	4.806	184	75	193	377520980	183	1.154	377520980		1 AdKO Female
2	2380212	181.199	7.795	184	49	194	431293134	183	2.251	431293134		1 WT Female
2	1416021	182.402	5.292	184	43	194	258285029	183	0.851	258285029		2 AdKO male
2	2499448	180.893	5.81	183	77	192	452133558	182	1.414	452133558		2 WT Male
2	2181981	181.594	5.082	183	45	193	396233884	182	0.817	396233884		2 AdKO Female
2	2463262	183.125	5.166	185	81	195	451084691	184	1.369	451084691		2 WT Female
2	1507546	184.037	3.411	185	12	193	277444360	185	0.402	277444360		3 AdKO Male
1	1945296	183.348	4.331	185	96	193	356666985	184	1.347	356666985		3 WT Male
1	1794549	184.314	3.556	185	76	193	330760634	185	0.791	330760634		3 AdKO Female
miss												3 WT Female
2	2580330	183.163	4.527	185	82	194	472621628	184	1.052	472621628		4 AdKO Male
2	2305523	180.487	6.391	183	64	193	416117954	182	1.754	416117954		4 WT Male
2	2509167	180.649	4.674	182	90	191	453279676	181	1.544	453279676		4 AdKO Female
2	2914160	182.335	5.101	184	85	194	531353868	183	1.425	531353868		4 WT Female
2	3404659	183.593	3.921	185	75	195	625070898	184	0.742	625070898		5 AdKO Male
2	2312288	181.934	5.285	184	33	193	420684949	183	1.226	420684949		5 WT Male
2	2463598	181.13	5.89	184	36	194	446232410	182	1.105	446232410		5 AdKO Female
2	2921969	181.324	6.61	184	17	194	529823870	183	1.716	529823870		5 WT Female
2	2205134	184.014	4.175	186	17	194	405776196	185	0.594	405776196		6 AdKO Male
2	2798259	181.262	4.892	183	73	192	507217369	182	1.019	507217369		6 WT Male
2	2478632	182.654	4.291	184	82	193	452731568	183	1.103	452731568		6 AdKO Female
2	2459874	182.515	4.399	185	62	194	448962845	183	1.183	448962845		6 WT Female
