# Supplementary material for: Effects of Long-Term Endogenous Corticosteroid Exposure on Brain Volume and Glial Cells in the AdKO Mouse
Source: Front Neurosci. 2021 Feb 10;15:604103. doi: 10.3389/fnins.2021.604103 (PMC7902940; doi:10.3389/fnins.2021.604103)
Supplement: Supplementary file 5 [file Data_Sheet_1.ZIP › Results IHC MBP GFAP Iba1/Iba1/Iba1 Cg1.xlsx]

## Sheet: Threshold
	area	mean	StdDev	Mode	Min	Max	IntDen	Median	%area	RawIntDen	Threshold
1	4915200	179.729	6.299	182	78	196	883402068	181	100	883402068	164		1 AdKO male
													1 WT male
1	4915200	179.008	6.572	182	31	192	879859529	180	100	879859529	161		1 AdKO Female
1	4915200	177.679	7.761	182	40	194	873326870	179	100	873326870	158		1 WT Female
1	4915200	179.304	8.176	183	0	195	881312934	181	99.983	881312934	159		2 AdKO male
1	4915200	177.109	7.175	181	77	192	870524593	178	100	870524593	160		2 WT Male
1	4915200	178.249	6.558	182	64	193	876131868	180	100	876131868	161		2 AdKO Female
1	4915200	180.712	6.495	184	63	196	888233425	182	100	888233425			2 WT Female
miss	miss	miss	miss	miss	miss	miss	miss	miss	miss	miss	miss		3 AdKO Male
miss	miss	miss	miss	miss	miss	miss	miss	miss	miss	miss	miss		3 WT Male
miss	miss	miss	miss	miss	miss	miss	miss	miss	miss	miss	miss		3 AdKO Female
miss	miss	miss	miss	miss	miss	miss	miss	miss	miss	miss	miss		3 WT Female
1	4915200	181.002	5.351	183	89	255	889662647	182	100	889662647	168		4 AdKO Male
1	4915200	179.58	6.644	183	68	195	882672281	181	100	882672281	162		4 WT Male
1	4915200	180.806	5.413	183	85	195	888698591	182	100	888698591	168		4 AdKO Female
1	4915200	179.96	6.001	183	77	195	884540953	181	100	884540953	165		4 WT Female
1	4915200	181.469	4.768	184	78	193	891958407	182	100	891958407	169		5 AdKO Male
1	4915200	178.465	6.821	182	0	194	877192385	180	100	877192385	161		5 WT Male
miss	miss	miss	miss	miss	miss	miss	miss	miss	miss	miss	miss		5 AdKO Female
miss	miss	miss	miss	miss	miss	miss	miss	miss	miss	miss	miss		5 WT Female
1	4915200	181.249	4.975	184	80	193	890874226	182	100	890874226	169		6 AdKO Male
1	4915200	179.287	6.01	182	62	194	881229111	180	100	881229111	164		6 WT Male
1	4915200	179.724	5.738	183	82	194	883381463	181	100	883381463	165		6 AdKO Female
1	4915200	179.276	5.626	183	92	192	881178600	180	100	881178600	165		6 WT Female

## Sheet: Cg1 A1
	area	mean	StdDev	Mode	Min	Max	IntDen	Median	%area	RawIntDen
2	2411042	179.633	6.357	182	83	196	433103373	181	2.869	433103373		1 AdKO male
												1 WT male
2	2411042	179.021	6.435	182	78	192	431628292	180	2.156	431628292		1 AdKO Female
2	2411042	178.529	7.032	181	69	194	430441619	180	2.111	430441619		1 WT Female
2	2411042	180.358	6.989	184	78	195	434850829	182	1.912	434850829		2 AdKO male
2	2411042	175.919	7.265	179	77	192	424148706	177	3.468	424148706		2 WT Male
2	2411042	178.809	6.303	182	70	193	431115316	180	2.059	431115316		2 AdKO Female
2	2411046	181.543	6.239	184	63	196	437708877	183	2.406	437708877		2 WT Female
miss	miss	miss	miss	miss	miss	miss	miss	miss	miss	miss		3 AdKO Male
miss	miss	miss	miss	miss	miss	miss	miss	miss	miss	miss		3 WT Male
miss	miss	miss	miss	miss	miss	miss	miss	miss	miss	miss		3 AdKO Female
miss	miss	miss	miss	miss	miss	miss	miss	miss	miss	miss		3 WT Female
2	2411046	181.523	5.268	184	97	194	437660851	182	2.374	437660851		4 AdKO Male
2	2411046	180.352	6.11	183	72	195	434837621	181	1.692	434837621		4 WT Male
2	2411046	181.477	5.228	184	85	195	437549683	182	2.301	437549683		4 AdKO Female
2	2411046	180.847	5.286	183	94	195	436031388	182	1.571	436031388		4 WT Female
2	2411046	179.948	5.088	182	78	193	433863894	181	3.143	433863894		5 AdKO Male
2	2411046	177.186	6.739	180	0	192	427202853	178	2.575	427202853		5 WT Male
miss	miss	miss	miss	miss	miss	miss	miss	miss	miss	miss		5 AdKO Female
miss	miss	miss	miss	miss	miss	miss	miss	miss	miss	miss		5 WT Female
2	2411046	181.964	4.608	184	80	193	438723928	183	1.585	438723928		6 AdKO Male
2	2411046	178.039	6.247	180	67	194	429260292	179	3.152	429260292		6 WT Male
2	2411046	180.541	5.22	183	82	193	435292544	181	1.507	435292544		6 AdKO Female
2	2411046	180.236	5.115	183	104	192	434558300	181	1.392	434558300		6 WT Female
1
2
3
4
1
2
3
4
1
2
3
4
1
2
3
4
1
2
3
4
1
2
3
4

## Sheet: Cg1 A2
	area	mean	StdDev	Mode	Min	Max	IntDen	Median	%area	RawIntDen
3	1310868	178.952	6.26	181	78	194	234582998	180	2.678	234582998		1 AdKO male
												1 WT male
3	1310868	176.71	6.713	179	55	191	231643885	178	2.641	231643885		1 AdKO Female
3	835726	173.598	7.087	176	72	188	145080628	175	3.52	145080628		1 WT Female
3	1147524	176.11	7.57	180	88	194	202090178	178	3.231	202090178		2 AdKO male
3	1310868	176.294	7.048	179	79	192	231097855	178	3.182	231097855		2 WT Male
3	1310868	175.406	6.68	178	64	191	229933498	176	3.122	229933498		2 AdKO Female
3	1310868	178.104	6.245	179	83	194	233470293	179	3.989	233470293		2 WT Female
miss	miss	miss	miss	miss	miss	miss	miss	miss	miss	miss		3 AdKO Male
miss	miss	miss	miss	miss	miss	miss	miss	miss	miss	miss		3 WT Male
miss	miss	miss	miss	miss	miss	miss	miss	miss	miss	miss		3 AdKO Female
miss	miss	miss	miss	miss	miss	miss	miss	miss	miss	miss		3 WT Female
3	1310868	178.553	5.366	180	89	255	234059313	179	3.896	234059313		4 AdKO Male
3	1310868	176.953	6.776	180	68	194	231962347	178	3.03	231962347		4 WT Male
3	1310868	178.278	5.521	180	106	195	233698715	179	4.667	233698715		4 AdKO Female
3	1310868	176.961	6.377	179	77	194	231972165	178	4.084	231972165		4 WT Female
3	1310868	181.258	3.845	182	144	193	237604987	182	0.933	237604987		5 AdKO Male
3	1310868	177.834	6.679	180	75	194	233116508	179	2.457	233116508		5 WT Male
miss	miss	miss	miss	miss	miss	miss	miss	miss	miss	miss		5 AdKO Female
miss	miss	miss	miss	miss	miss	miss	miss	miss	miss	miss		5 WT Female
3	1310868	178.429	5.094	179	118	192	233897028	179	4.603	233897028		6 AdKO Male
3	1310868	178.726	5.312	180	105	193	234285906	179	1.862	234285906		6 WT Male
3	1310868	176.651	6.014	179	104	192	231566439	177	4.177	231566439		6 AdKO Female
3	1310868	175.676	5.656	176	100	190	230287852	176	4.169	230287852		6 WT Female

## Sheet: Cg1 a-1
	area	mean	StdDev	Mode	Min	Max	IntDen	Median	%area	RawIntDen
4	1654116	179.039	6.573	181	83	194	296151461	180	3.261	296151461		1 AdKO male
												1 WT male
4	1654116	178.299	6.645	182	78	192	294926929	180	2.52	294926929		1 AdKO Female
4	1654116	178.014	6.945	181	69	192	294455551	179	2.168	294455551		1 WT Female
4	1654116	179.844	6.987	183	78	195	297483104	181	1.931	297483104		2 AdKO male
4	1654116	174.749	7.161	177	80	190	289055011	176	3.849	289055011		2 WT Male
4	1654116	177.943	6.426	181	70	193	294338421	179	2.391	294338421		2 AdKO Female
4	1654116	180.543	6.368	183	63	195	298638350	182	2.879	298638350		2 WT Female
miss	miss	miss	miss	miss	miss	miss	miss	miss	miss	miss		3 AdKO Male
miss	miss	miss	miss	miss	miss	miss	miss	miss	miss	miss		3 WT Male
miss	miss	miss	miss	miss	miss	miss	miss	miss	miss	miss		3 AdKO Female
miss	miss	miss	miss	miss	miss	miss	miss	miss	miss	miss		3 WT Female
4	1654116	180.706	5.353	183	100	194	298908204	182	2.747	298908204		4 AdKO Male
4	1654116	179.618	6.052	182	72	194	297108564	181	1.803	297108564		4 WT Male
4	1654116	180.701	5.333	183	85	194	298899961	182	2.65	298899961		4 AdKO Female
4	1654116	180.199	5.17	182	104	195	298069588	181	1.636	298069588		4 WT Female
4	1654116	178.713	5.005	180	78	192	295611621	179	4.002	295611621		5 AdKO Male
4	1654116	175.823	6.719	178	0	192	290831352	177	3.106	290831352		5 WT Male
miss	miss	miss	miss	miss	miss	miss	miss	miss	miss	miss		5 AdKO Female
miss	miss	miss	miss	miss	miss	miss	miss	miss	miss	miss		5 WT Female
4	1654116	181.087	4.57	183	80	193	299539160	182	1.866	299539160		6 AdKO Male
4	1654116	176.568	6.309	179	67	192	292063473	178	4.091	292063473		6 WT Male
4	1654116	179.504	5.233	181	82	192	296919665	180	1.836	296919665		6 AdKO Female
4	1654116	179.257	5.149	182	107	192	296511919	180	1.66	296511919		6 WT Female
