# Supplementary material for: Effects of Long-Term Endogenous Corticosteroid Exposure on Brain Volume and Glial Cells in the AdKO Mouse
Source: Front Neurosci. 2021 Feb 10;15:604103. doi: 10.3389/fnins.2021.604103 (PMC7902940; doi:10.3389/fnins.2021.604103)
Supplement: Supplementary file 5 [file Data_Sheet_1.ZIP › Results IHC MBP GFAP Iba1/Iba1/Iba1 Cg2.xlsx]

## Sheet: Threshold
	area	mean	StdDev	Mode	Min	Max	IntDen	Median	%area	RawIntDen	Threshold
1	4915200	180.123	6.373	182	42	195	885340232	181	100	885340232	164		1 AdKO male
													1 WT male
1	4915200	179.683	6.367	183	61	192	883179317	181	100	883179317	165		1 AdKO Female
1	4915200	179.208	7.374	182	17	194	880844356	181	100	880844356	161		1 WT Female
1	4915200	180.348	6.864	183	17	195	886448136	182	100	886448136	162		2 AdKO male
1	4915200	177.893	7.309	182	12	195	874379257	179	100	874379257	161		2 WT Male
1	4915200	178.732	6.988	182	0	192	878501183	180	99.999	878501183	161		2 AdKO Female
1	4915200	181.214	6.285	184	66	196	890702403	182	100	890702403	166		2 WT Female
1	4915200	181.504	4.985	184	20	192	892129810	182	100	892129810	169		3 AdKO Male
1	4915200	180.617	5.652	183	0	193	887768357	182	99.999	887768357	165		3 WT Male
1	4915200	181.882	4.684	184	75	195	893985816	183	100	893985816	169		3 AdKO Female
miss													3 WT Female
1	4915200	180.911	5.638	183	69	195	889212122	182	100	889212122	165		4 AdKO Male
1	4915200	179.734	6.335	183	73	195	883426307	181	100	883426307	165		4 WT Male
1	4915200	181.163	5.375	184	95	194	890452609	182	100	890452609	169		4 AdKO Female
1	4915200	180.359	6.073	183	77	195	886498401	182	100	886498401	165		4 WT Female
1	4915200	182.028	4.898	184	49	194	894704990	183	100	894704990	169		5 AdKO Male
1	4915200	178.78	6.748	182	49	194	878741661	180	100	878741661	161		5 WT Male
1	4915200	176.788	8.331	181	1	194	868949304	179	100	868949304	157		5 AdKO Female
miss													5 WT Female
1	4915200	181.419	5.289	184	59	195	891708873	182	100	891708873	169		6 AdKO Male
1	4915200	180.197	5.858	183	37	194	885706499	181	100	885706499	165		6 WT Male
1	4915200	180.131	6.072	183	81	193	885382181	181	100	885382181	165		6 AdKO Female
1	4915200	179.649	5.898	183	60	194	883011225	181	100	883011225	165		6 WT Female

## Sheet: Cg2 Area 1
	area	mean	StdDev	Mode	Min	Max	IntDen	Median	%area	RawIntDen
2	555093	178.135	5.846	181	91	190	98881256	179	3.113	98881256		1 AdKO male
												1 WT male
2	555093	179.386	5.223	182	77	191	99575849	180	2.091	99575849		1 AdKO Female
2	555093	177.742	6.64	181	73	189	98663411	179	2.676	98663411		1 WT Female
2	555093	178.736	7.758	182	17	192	99215118	180	2.73	99215118		2 AdKO male
2	555093	177.042	7.14	181	12	192	98274897	178	3.068	98274897		2 WT Male
2	555093	177.969	9.228	182	0	192	98789472	179	1.848	98789472		2 AdKO Female
2	555093	180.542	5.756	183	94	193	100217497	182	2.268	100217497		2 WT Female
2	555093	178.999	4.917	181	77	190	99360915	180	3.406	99360915		3 AdKO Male
2	555093	178.376	6.353	181	0	190	99014997	180	2.598	99014997		3 WT Male
1	555093	179.036	4.641	181	118	190	99381687	180	3.347	99381687		3 AdKO Female
miss	miss	miss	miss	miss	miss	miss	miss	miss	miss	miss		3 WT Female
2	555093	180.269	4.926	183	113	191	100066078	181	1.572	100066078		4 AdKO Male
2	555093	179.225	5.186	182	107	192	99486431	180	2.119	99486431		4 WT Male
2	555093	180.45	4.866	183	120	191	100166774	181	3.159	100166774		4 AdKO Female
2	555093	179.8	5.472	183	93	191	99805807	181	2.165	99805807		4 WT Female
2	555093	178.529	5.28	182	75	190	99100374	180	3.817	99100374		5 AdKO Male
2	555093	175.384	6.478	179	90	188	97354337	177	3.123	97354337		5 WT Male
2	555093	173.006	10.226	177	1	191	96034402	175	4.978	96034402		5 AdKO Female
miss	miss	miss	miss	miss	miss	miss	miss	miss	miss	miss		5 WT Female
2	555093	181.11	6.311	184	59	192	100532770	182	3.016	100532770		6 AdKO Male
2	555093	176.573	5.835	180	82	189	98014290	178	3.931	98014290		6 WT Male
2	555093	180.081	4.725	183	81	191	99961868	181	1.204	99961868		6 AdKO Female
2	555093	179.529	5.194	183	68	191	99655534	181	1.628	99655534		6 WT Female

## Sheet: Cg2 Area 2
	area	mean	StdDev	Mode	Min	Max	IntDen	Median	%area	RawIntDen
3	754800	179.214	7.078	182	62	195	135271062	181	3.868	135271062		1 AdKO male
												1 WT male
3	754800	179.606	6.74	183	66	191	135566545	181	3.342	135566545		1 AdKO Female
3	754800	178.87	7.208	182	73	191	135011089	181	2.989	135011089		1 WT Female
3	754800	179.947	7.307	183	87	194	135823938	182	3.106	135823938		2 AdKO male
3	754800	177.459	8.192	181	50	195	133945939	179	4.13	133945939		2 WT Male
3	754800	178.887	6.558	183	85	192	135023852	180	2.399	135023852		2 AdKO Female
3	754800	181.497	6.154	185	94	195	136994046	183	2.406	136994046		2 WT Female
3	754800	179.671	5.933	182	20	192	135615651	181	3.641	135615651		3 AdKO Male
3	754800	179.692	5.673	182	10	192	135631801	181	2.434	135631801		3 WT Male
2	754800	180.389	5.233	183	75	192	136157926	181	3.199	136157926		3 AdKO Female
miss	miss	miss	miss	miss	miss	miss	miss	miss	miss	miss		3 WT Female
3	754800	181.412	5.742	184	97	193	136929502	182	2.051	136929502		4 AdKO Male
3	754800	180.027	6.321	183	74	194	135884099	181	2.901	135884099		4 WT Male
3	754800	181.867	5.104	184	100	193	137272862	183	2.482	137272862		4 AdKO Female
3	754800	181.049	5.691	184	88	195	136655868	182	1.942	136655868		4 WT Female
3	754800	180.545	4.695	183	74	193	136275211	182	2.387	136275211		5 AdKO Male
3	754800	176.757	6.523	181	68	192	133416462	178	2.641	133416462		5 WT Male
3	754800	174.398	8.816	176	62	193	131635245	176	3.781	131635245		5 AdKO Female
miss	miss	miss	miss	miss	miss	miss	miss	miss	miss	miss		5 WT Female
3	754800	181.929	4.695	184	108	193	137319791	183	1.747	137319791		6 AdKO Male
3	754800	178.064	5.713	181	95	192	134402982	179	2.855	134402982		6 WT Male
3	754800	180.644	5.035	183	111	192	136350059	182	1.38	136350059		6 AdKO Female
3	754800	180.27	5.181	183	94	192	136067874	181	1.711	136067874		6 WT Female

## Sheet: Cg2 Area 3
	area	mean	StdDev	Mode	Min	Max	IntDen	Median	%area	RawIntDen
4	1077543	178.226	5.994	181	70	192	192046245	179	3.073	192046245		1 AdKO male
												1 WT male
4	1077543	177.079	5.672	179	85	190	190810578	178	3.417	190810578		1 AdKO Female
4	1077543	176.343	6.856	179	71	190	190017695	178	3.504	190017695		1 WT Female
4	1077543	178.333	6.721	181	82	193	192161979	180	2.994	192161979		2 AdKO male
4	1077543	174.37	6.894	178	72	190	187891509	176	4.398	187891509		2 WT Male
4	1077543	174.773	6.335	177	85	189	188325637	176	3.456	188325637		2 AdKO Female
4	1077543	177.819	6.252	180	75	193	191607162	179	3.992	191607162		2 WT Female
4	1077543	180.127	4.318	182	107	191	194094988	181	2.54	194094988		3 AdKO Male
4	1077543	179.83	4.833	181	60	191	193774104	181	1.796	193774104		3 WT Male
3	1077543	181.027	4.119	182	113	192	195064779	182	1.781	195064779		3 AdKO Female
miss	miss	miss	miss	miss	miss	miss	miss	miss	miss	miss		3 WT Female
4	1077543	178.152	5.175	179	91	192	191966720	179	2.359	191966720		4 AdKO Male
4	1077543	176.466	6.488	179	73	192	190150136	178	4.88	190150136		4 WT Male
4	1077543	178.348	5.021	180	101	191	192177508	179	4.286	192177508		4 AdKO Female
4	1077543	177.547	5.658	180	87	192	191314880	179	3.326	191314880		4 WT Female
4	1077543	180.168	3.954	181	49	191	194138846	181	1.636	194138846		5 AdKO Male
4	1077543	176.773	6.145	179	68	190	190480516	178	2.64	190480516		5 WT Male
4	1077543	174.446	7.874	178	75	191	187973129	176	3.62	187973129		5 AdKO Female
miss	miss	miss	miss	miss	miss	miss	miss	miss	miss	miss		5 WT Female
4	1077543	178.517	4.569	180	111	192	192359947	179	3.63	192359947		6 AdKO Male
4	1077543	178.493	4.995	180	83	191	192333502	179	2.128	192333502		6 WT Male
4	1077543	177.067	4.921	179	104	190	190797570	178	2.549	190797570		6 AdKO Female
4	1077543	175.999	5.514	177	87	191	189646648	177	3.815	189646648		6 WT Female

## Sheet: Cg2 Area 4
	area	mean	StdDev	Mode	Min	Max	IntDen	Median	%area	RawIntDen
5	715008	182.062	5.511	184	82	195	130175878	183	1.77	130175878		1 AdKO male
												1 WT male
5	715008	181.837	5.812	184	75	192	130015185	183	1.938	130015185		1 AdKO Female
5	715008	180.793	6.27	183	71	194	129268778	182	1.998	129268778		1 WT Female
5	715008	182.491	6.11	185	99	193	130482824	184	1.733	130482824		2 AdKO male
5	715008	180.392	6.21	183	87	195	128981401	182	1.807	128981401		2 WT Male
5	715008	180.962	5.523	183	70	192	129389258	182	1.264	129389258		2 AdKO Female
5	715008	184.139	5.258	186	78	196	131660786	185	1.406	131660786		2 WT Female
5	715008	183.558	3.999	185	102	192	131245259	184	1.152	131245259		3 AdKO Male
5	715008	182.644	4.599	184	102	193	130591831	184	1.296	130591831		3 WT Male
4	715008	184.552	3.843	186	122	195	131956260	185	0.961	131956260		3 AdKO Female
miss	miss	miss	miss	miss	miss	miss	miss	miss	miss	miss		3 WT Female
5	715008	183.317	4.693	185	97	195	131073479	184	1.131	131073479		4 AdKO Male
5	715008	182.039	5.847	184	80	195	130159560	183	2.044	130159560		4 WT Male
5	715008	183.8	4.433	185	95	194	131418390	185	1.497	131418390		4 AdKO Female
5	715008	183.013	4.773	185	111	194	130855810	184	1.002	130855810		4 WT Female
5	715008	184.515	3.472	186	105	194	131930020	185	0.644	131930020		5 AdKO Male
5	715008	182.121	4.91	184	85	194	130218279	183	0.77	130218279		5 WT Male
5	715008	180.249	6.494	183	78	194	128879173	182	1.476	128879173		5 AdKO Female
miss	miss	miss	miss	miss	miss	miss	miss	miss	miss	miss		5 WT Female
5	715008	184.315	3.606	186	118	195	131786463	185	0.73	131786463		6 AdKO Male
5	715008	183.257	4.298	185	101	194	131030039	184	0.857	131030039		6 WT Male
5	715008	183.151	4.031	185	100	193	130954631	184	0.597	130954631		6 AdKO Female
5	715008	182.999	4.367	185	101	193	130845403	184	0.744	130845403		6 WT Female

## Sheet: Cg2 Area 5
	area	mean	StdDev	Mode	Min	Max	IntDen	Median	%area	RawIntDen
6	3852749	179.369	6.327	182	62	195	691062750	181	2.894	691062750		1 AdKO male
												1 WT male
6	3751429	179.099	6.343	182	61	192	671876731	180	3.002	671876731		1 AdKO Female
6	3307108	177.929	7.218	181	53	194	588431117	179	3.109	588431117		1 WT Female
6	3973069	179.969	6.911	183	17	195	715027667	181	2.528	715027667		2 AdKO male
6	3919001	177.292	7.453	181	18	195	694807533	179	3.381	694807533		2 WT Male
6	3701026	177.8	7.175	181	0	192	658041214	179	2.396	658041214		2 AdKO Female
6	4025563	180.935	6.381	184	75	196	728364526	182	2.61	728364526		2 WT Female
6	3878598	180.916	4.961	183	20	192	701698906	182	2.4	701698906		3 AdKO Male
6	3895676	180.366	5.362	182	0	193	702648609	181	1.859	702648609		3 WT Male
5	4039155	181.561	4.793	183	75	195	733351267	182	2.054	733351267		3 AdKO Female
miss	miss	miss	miss	miss	miss	miss	miss	miss	miss	miss		3 WT Female
6	3941479	180.592	5.596	183	86	195	711799827	182	1.777	711799827		4 AdKO Male
6	3889691	179.313	6.455	182	73	195	697471902	180	3.145	697471902		4 WT Male
6	4291579	180.949	5.427	184	95	194	776555553	182	3.294	776555553		4 AdKO Female
6	3923117	179.942	6.127	183	79	195	705933855	181	2.725	705933855		4 WT Female
6	3688040	181.047	4.717	183	49	194	667708277	182	1.891	667708277		5 AdKO Male
6	3543748	177.713	6.504	181	68	194	629771325	179	2.321	629771325		5 WT Male
6	3865531	176.005	8.497	180	1	194	680350915	178	3.056	680350915		5 AdKO Female
miss	miss	miss	miss	miss	miss	miss	miss	miss	miss	miss		5 WT Female
6	4193507	181.256	5.342	184	59	195	760100230	182	2.656	760100230		6 AdKO Male
6	3693175	179.221	5.685	182	82	194	661893805	180	2.287	661893805		6 WT Male
6	3642481	179.712	5.419	183	81	193	654599157	181	1.658	654599157		6 AdKO Female
6	4333681	179.453	5.923	183	87	194	777691042	181	2.424	777691042		6 WT Female
