# Supplementary material for: Effects of Long-Term Endogenous Corticosteroid Exposure on Brain Volume and Glial Cells in the AdKO Mouse
Source: Front Neurosci. 2021 Feb 10;15:604103. doi: 10.3389/fnins.2021.604103 (PMC7902940; doi:10.3389/fnins.2021.604103)
Supplement: Supplementary file 5 [file Data_Sheet_1.ZIP › Results IHC MBP GFAP Iba1/Iba1/Iba1 CPu.xlsx]

## Sheet: Threshold
	area	mean	StdDev	Mode	Min	Max	IntDen	Median	%area	RawIntDen	Threshold
1	4915200	177.383	6.479	180	76	192	871874380	179	100	871874380	159
1	4915200	178.68	6.507	181	52	194	878246767	180	100	878246767	160
1	4915200	176.937	8.073	181	41	193	869679686	179	100	869679686	157
1	4915200	178.852	7.771	182	68	196	879092334	181	100	879092334	158
1	4915200	177.695	6.987	181	1	194	873407606	179	100	873407606	160
1	4915200	179.149	6.154	182	4	195	880554870	180	100	880554870	164
1	4915200	180.807	7.076	183	64	196	888703546	182	100	888703546	162
1	4915200	181.139	4.688	183	6	193	890335540	182	100	890335540	168
1	4915200	181.321	5.801	184	32	195	891226524	182	100	891226524	166
1	4915200	181.019	4.96	183	63	195	889744088	182	100	889744088	168
miss	miss	miss	miss	miss	miss	miss	miss	miss	miss	miss	miss
1	4915200	178.753	6.676	182	76	195	878607933	180	100	878607933	161
1	4915200	178.018	7.274	181	45	195	874992576	179	100	874992576	160
1	4915200	180.78	5.575	183	89	195	888571641	182	100	888571641	165
1	4915200	179.11	6.575	182	0	194	880363258	180	99.997	880363258	161
1	4915200	181.79	4.777	184	95	194	893532244	183	100	893532244	169
1	4915200	178.283	6.949	181	0	194	876296793	180	99.999	876296793	160
1	4915200	176.21	8.065	180	0	194	866107205	178	99.995	866107205	156
miss	miss	miss	miss	miss	miss	miss	miss	miss	miss	miss	miss
1	4915200	180.698	4.624	183	6	193	888168691	181	100	888168691	168
1	4915200	178.345	5.997	181	59	193	876602464	179	100	876602464	163
1	4915200	179.555	5.998	182	70	194	882547006	181	100	882547006	164
1	4915200	178.485	5.815	182	93	193	877287463	179	100	877287463	164

## Sheet: CPu
	area	mean	StdDev	Mode	Min	Max	IntDen	Median	%area	RawIntDen
2	4915200	177.383	6.479	180	76	192	871874380	179	1.994	871874380		1 AdKO male
												1 WT male
2	4915200	178.68	6.507	181	52	194	878246767	180	1.842	878246767		1 AdKO Female
2	4915200	176.937	8.073	181	41	193	869679686	179	2.671	869679686		1 WT Female
2	4915200	178.852	7.771	182	68	196	879092334	181	2.339	879092334		2 AdKO male
2	4915200	177.695	6.987	181	1	194	873407606	179	2.381	873407606		2 WT Male
2	4915200	179.149	6.154	182	4	195	880554870	180	2.427	880554870		2 AdKO Female
2	4915200	180.807	7.076	183	64	196	888703546	182	1.962	888703546		2 WT Female
2	4915200	181.139	4.688	183	6	193	890335540	182	1.651	890335540		3 AdKO Male
1	4915200	181.321	5.801	184	32	195	891226524	182	2.315	891226524		3 WT Male
2	4915200	181.019	4.96	183	63	195	889744088	182	2.128	889744088		3 AdKO Female
miss	miss	miss	miss	miss	miss	miss	miss	miss	miss	miss		3 WT Female
2	4915200	178.753	6.676	182	76	195	878607933	180	2.156	878607933		4 AdKO Male
2	4915200	178.018	7.274	181	45	195	874992576	179	2.492	874992576		4 WT Male
2	4915200	180.78	5.575	183	89	195	888571641	182	1.689	888571641		4 AdKO Female
2	4915200	179.11	6.575	182	0	194	880363258	180	1.788	880363258		4 WT Female
2	4915200	181.856	4.526	184	106	194	893860871	183	1.405	893860871		5 AdKO Male
2	4915200	178.283	6.949	181	0	194	876296793	180	2.101	876296793		5 WT Male
2	4915200	176.21	8.065	180	0	194	866107205	178	2.192	866107205		5 AdKO Female
miss	miss	miss	miss	miss	miss	miss	miss	miss	miss	miss		5 WT Female
2	4915200	180.698	4.624	183	6	193	888168691	181	1.273	888168691		6 AdKO Male
2	4915200	178.345	5.997	181	59	193	876602464	179	2.098	876602464		6 WT Male
2	4915200	179.555	5.998	182	70	194	882547006	181	2.063	882547006		6 AdKO Female
2	4915200	178.485	5.815	182	93	193	877287463	179	2.279	877287463		6 WT Female
