# Supplementary material for: Effects of Long-Term Endogenous Corticosteroid Exposure on Brain Volume and Glial Cells in the AdKO Mouse
Source: Front Neurosci. 2021 Feb 10;15:604103. doi: 10.3389/fnins.2021.604103 (PMC7902940; doi:10.3389/fnins.2021.604103)
Supplement: Supplementary file 5 [file Data_Sheet_1.ZIP › Results IHC MBP GFAP Iba1/Iba1/Iba1 DG HIPP.xlsx]

## Sheet: Threshold
name	Area	mean	StdDev	Mode	Min	Max	IntDen	Median	%Area	RawIntDen		Threshold
1	4915200	142.494	10.536	143	25	170	700385887	143	0	700385887		115		1 AdKO male
														1 WT male
1	4915200	136.012	14.214	136	44	170	668524289	136	100	668524289		101		1 AdKO Female
1	4915200	132.067	17.103	135	31	170	649137458	133	100	649137458		92		1 WT Female
1	4915200	147.767	9.518	150	41	171	726306429	148	100	726306429		125		2 AdKO male
1	4915200	145.601	11.479	143	43	172	715658461	146	100	715658461		113		2 WT Male
1	4915200	142.362	9.335	143	30	169	699735548	143	100	699735548		120		2 AdKO Female
miss														2 WT Female
miss														3 AdKO Male
miss														3 WT Male
1	4915200	133.33	12.102	134	34	167	655344348	134	100	655344348		104		3 AdKO Female
1	4915200	134.532	12.286	134	48	169	661253660	134	100	661253660		104		3 WT Female
1	4915200	142.085	11.088	143	47	170	698377123	142	100	698377123		115		4 AdKO Male
1	4915200	138.713	10.688	141	42	169	681799760	139	100	681799760		113		4 WT Male
1	4915200	138.162	12.855	138	34	169	679092887	138	100	679092887		105		4 AdKO Female
1	4915200	136.475	13.114	137	0	167	670800341	137	99.998	670800341		104		4 WT Female
1	4915200	144.255	9.604	143	60	170	709040843	144	100	709040843		118		5 AdKO Male
1	4915200	139.294	10.761	139	47	170	684656144	139	100	684656144		111		5 WT Male
1	4915200	136.231	12.986	137	51	168	669600446	137	100	669600446		104		5 AdKO Female
1	4915200	134.739	12.714	135	39	168	662268155	135	100	662268155		102		5 WT Female
1	4915200	142.897	10.078	143	78	171	702368534	143	100	702368534		118		6 AdKO Male
1	4915200	141.724	10.989	143	67	170	696601847	142	100	696601847		115		6 WT Male
1	4915200	143.801	11.148	143	41	171	706812379	143	100	706812379		115		6 AdKO Female
1	4915200	141.479	9.089	143	53	169	695397040	142	100	695397040		120		6 WT Female

## Sheet: DG Polymorph
name	Area	mean	StdDev	Mode	Min	Max	IntDen	Median	%Area	RawIntDen
2	64000	142.612	4.758	145	116	160	9127183	143	0	9127183		1 AdKO male
2	64000	134.817	7.826	137	68	159	8628290	136	0.317	8628290		1 WT male
2	64000	138.271	10.504	139	74	163	8849364	139	0.827	8849364		1 AdKO Female
2	64000	131.969	13.608	140	52	161	8446041	135	1.57	8446041		1 WT Female
2	64000	148.32	5.125	151	110	160	9492472	149	0.264	9492472		2 AdKO male
2	64000	144.905	7.705	148	101	164	9273910	146	0.281	9273910		2 WT Male
2	64000	146.612	6.038	148	108	165	9383142	147	0.122	9383142		2 AdKO Female
miss	miss	miss	miss	miss	miss	miss	miss	miss	miss	miss		2 WT Female
miss	miss	miss	miss	miss	miss	miss	miss	miss	miss	miss		3 AdKO Male
miss	miss	miss	miss	miss	miss	miss	miss	miss	miss	miss		3 WT Male
2	64000	140.131	7.895	144	78	159	8968413	142	0.241	8968413		3 AdKO Female
2	64000	136.088	7.648	138	96	159	8709636	137	0.086	8709636		3 WT Female
2	64000	145.079	6.372	147	101	163	9285040	146	0.166	9285040		4 AdKO Male
2	64000	144.04	7.874	147	91	165	9218534	146	0.706	9218534		4 WT Male
2	64000	138.3	8.469	143	89	159	8851212	139	0.13	8851212		4 AdKO Female
2	64000	133.318	9.473	135	86	156	8532363	134	0.894	8532363		4 WT Female
2	64000	142.268	7.178	145	74	158	9105149	143	0.691	9105149		5 AdKO Male
2	62973	142.966	6.253	146	108	159	9002993	144	0.044	9002993		5 WT Male
2	64000	138.315	10.115	143	78	159	8852188	140	0.603	8852188		5 AdKO Female
2	64000	134.869	9.864	138	83	162	8631585	137	0.753	8631585		5 WT Female
2	64000	145.517	5.045	147	116	159	9313117	146	0.033	9313117		6 AdKO Male
2	64000	144.242	7.757	148	89	163	9231485	146	0.662	9231485		6 WT Male
2	64000	143.573	6.102	146	105	160	9188677	145	0.195	9188677		6 AdKO Female
2	64000	141.753	7.988	147	102	163	9072203	143	1.808	9072203		6 WT Female

## Sheet: DG Granular
name	Area	mean	StdDev	Mode	Min	Max	IntDen	Median	%Area	RawIntDen
3	63217	135.817	9.617	139	87	159	8585919	137	3.3	8585919		1 AdKO male
3	84467	133.783	14.758	138	56	164	11300250	135	4.382	11300250		1 WT male
3	63217	134.546	9.032	138	84	158	8505590	136	0.475	8505590		1 AdKO Female
3	63217	129.284	11.679	136	80	157	8172941	131	0.674	8172941		1 WT Female
3	84467	144.703	5.447	148	102	160	12222643	146	0.801	12222643		2 AdKO male
3	63217	141.697	10.001	147	62	163	8957640	144	1.887	8957640		2 WT Male
3	63217	148.264	5.214	150	113	164	9372826	149	0.046	9372826		2 AdKO Female
miss	miss	miss	miss	miss	miss	miss	miss	miss	miss	miss		2 WT Female
retake	retake	retake	retake	retake	retake	retake	retake	retake	retake	retake		3 AdKO Male
retake	retake	retake	retake	retake	retake	retake	retake	retake	retake	retake		3 WT Male
3	63217	134.582	8.947	140	81	158	8507849	136	0.601	8507849		3 AdKO Female
3	63217	127.439	9.44	133	78	154	8056334	129	2.616	8056334		3 WT Female
3	84467	140.441	8.925	143	93	162	11862640	141	0.959	11862640		4 AdKO Male
3	84467	134.489	7.723	140	83	153	11359847	136	2.003	11359847		4 WT Male
3	63217	139.52	7.932	143	106	164	8820019	140	0	8820019		4 AdKO Female
3	84467	131.275	10.474	138	70	158	11088378	133	1.937	11088378		4 WT Female
3	63217	147.444	7.401	152	103	162	9320987	149	0.47	9320987		5 AdKO Male
3	63217	139.223	8.687	145	99	162	8801235	140	0.459	8801235		5 WT Male
3	63217	131.275	9.998	133	86	156	8298815	132	0.875	8298815		5 AdKO Female
3	63217	134.117	11.644	140	75	164	8478453	136	1.368	8478453		5 WT Female
3	63217	141.68	6.717	144	103	157	8956612	143	0.898	8956612		6 AdKO Male
3	63217	140.773	7.454	144	105	162	8899273	142	0.533	8899273		6 WT Male
3	63217	141.633	7.912	145	106	163	8953594	142	0.426	8953594		6 AdKO Female
3	84467	141.397	9.123	147	53	164	11943418	143	2.573	11943418		6 WT Female
