# Supplementary material for: Effects of Long-Term Endogenous Corticosteroid Exposure on Brain Volume and Glial Cells in the AdKO Mouse
Source: Front Neurosci. 2021 Feb 10;15:604103. doi: 10.3389/fnins.2021.604103 (PMC7902940; doi:10.3389/fnins.2021.604103)
Supplement: Supplementary file 5 [file Data_Sheet_1.ZIP › Results IHC MBP GFAP Iba1/Iba1/Iba1 S2 HIPP.xlsx]

## Sheet: Threshold
name	Area	mean	StdDev	Mode	Min	Max	IntDen	Median	%Area	RawIntDen		Threshold
miss														1 AdKO male
														1 WT male
1	4915200	130.25	15.578	133	22	168	640204960	131	100	640204960		93		1 AdKO Female
1	4915200	136.14	13.443	137	48	169	669156921	137	100	669156921		104		1 WT Female
1	4915200	146.997	7.818	152	72	170	722521188	148	100	722521188		132		2 AdKO male
1	4915200	141.547	10.733	143	35	169	695733539	143	100	695733539		115		2 WT Male
1	4915200	141.598	9.683	142	45	169	695980889	142	100	695980889		117		2 AdKO Female
miss														2 WT Female
1	4915200	138.871	8.883	139	53	168	682579448	139	100	682579448		116		3 AdKO Male
1	4915200	135.432	9.547	134	38	167	665673504	136	100	665673504		109		3 WT Male
1	4915200	131.452	10.694	132	4	166	646110487	132	100	646110487		104		3 AdKO Female
1	4915200	130.109	13.943	131	25	168	639513869	131	100	639513869		96		3 WT Female
1	4915200	142.007	9.08	144	76	169	697995002	143	100	697995002		121		4 AdKO Male
1	4915200	139.597	10.289	143	24	169	686146421	141	100	686146421		118		4 WT Male
1	4915200	137.257	12.808	134	61	167	674646904	137	100	674646904		101		4 AdKO Female
1	4915200	135.143	13.684	142	19	168	664255182	137	100	664255182		107		4 WT Female
1	4915200	144.577	8.101	149	31	170	710623676	145	100	710623676		129		5 AdKO Male
1	4915200	135.541	12.228	139	38	169	666208890	137	100	666208890		109		5 WT Male
1	4915200	136.696	12.864	143	39	168	671890396	138	100	671890396		110		5 AdKO Female
1	4915200	134.424	12.349	136	56	168	660722838	136	100	660722838		106		5 WT Female
1	4915200	144.849	7.223	146	77	171	711960164	145	100	711960164		128		6 AdKO Male
1	4915200	142.091	8.558	145	63	168	698406327	143	100	698406327		122		6 WT Male
1	4915200	143.664	7.917	144	77	169	706138116	144	100	706138116		124		6 AdKO Female
1	4915200	141.813	8.565	143	39	168	697040026	142	100	697040026		120		6 WT Female

## Sheet: S2 Area1
name	Area	mean	StdDev	Mode	Min	Max	IntDen	Median	%Area	RawIntDen		pix
miss	miss	miss	miss	miss	miss	miss	miss	miss	miss	miss		#VALUE!		1 AdKO male
														1 WT male
2	459540	124.67	13.757	126	22	156	57290841	125	1.952	57290841		8970.22		1 AdKO Female
2	459540	131.249	10.92	130	48	156	60314301	131	1.6	60314301		7352.64		1 WT Female
2	459540	140.52	5.68	141	72	158	64574729	141	6.812	64574729		31303.9		2 AdKO male
2	459540	135.905	8.096	138	56	156	62454002	137	2.118	62454002		9733.06		2 WT Male
2	459540	135.382	7.259	139	50	156	62213238	136	1.703	62213238		7825.97		2 AdKO Female
miss	miss	miss	miss	miss	miss	miss	miss	miss	miss	miss		#VALUE!		2 WT Female
2	459540	135.189	5.707	136	95	154	62124846	135	0.499	62124846		2293.1		3 AdKO Male
2	459540	129.701	7.865	131	38	153	59602782	130	1.453	59602782		6677.12		3 WT Male
2	459540	124.702	8.003	127	66	151	57305750	125	1.285	57305750		5905.09		3 AdKO Female
2	459540	124.06	9.42	125	59	151	57010659	125	1.033	57010659		4747.05		3 WT Female
2	459540	136.452	7.738	137	79	154	62705252	137	3.429	62705252		15757.6		4 AdKO Male
2	459540	131.003	9.015	133	71	154	60201153	132	9.109	60201153		41859.5		4 WT Male
2	459540	129.512	9.89	129	64	154	59515999	129	0.751	59515999		3451.15		4 AdKO Female
2	459540	127.372	14.854	134	39	155	58532412	129	10.02	58532412		46045.9		4 WT Female
2	459540	137.508	4.305	138	95	155	63190335	138	3.72	63190335		17094.9		5 AdKO Male
2	459540	129.103	11.279	132	40	154	59328015	131	4.934	59328015		22673.7		5 WT Male
2	459540	129.822	9.52	130	63	153	59658467	130	2.803	59658467		12880.9		5 AdKO Female
2	459540	128.419	13.315	148	66	154	59013579	128	5.624	59013579		25844.5		5 WT Female
2	459540	140.581	5.649	140	90	157	64602490	140	1.943	64602490		8928.86		6 AdKO Male
2	459540	136.122	6.533	136	98	156	62553349	136	2.315	62553349		10638.4		6 WT Male
2	459540	137.218	5.569	138	84	154	63057288	138	1.847	63057288		8487.7		6 AdKO Female
2	459540	137.538	7.973	138	39	156	63204040	138	2.54	63204040		11672.3		6 WT Female

## Sheet: S2 Area2
name	Area	mean	StdDev	Mode	Min	Max	IntDen	Median	%Area	RawIntDen		pix
miss	miss	miss	miss	miss	miss	miss	miss	miss	miss	miss		#VALUE!		1 AdKO male
3	1234200	131.113	12.083	132	50	163	161819059	131	1.567	161819059		19339.9		1 WT male
3	1234200	126.169	15.707	128	27	162	155718324	127	2.793	155718324		34471.2		1 AdKO Female
3	1234200	134.566	13.356	135	57	163	166080935	135	2.026	166080935		25004.9		1 WT Female
3	1234200	143.699	7.248	144	73	163	177353116	144	6.453	177353116		79642.9		2 AdKO male
3	1234200	137.039	10.32	141	35	162	169133984	138	3.539	169133984		43678.3		2 WT Male
3	1234200	139.332	9.076	143	45	162	171963573	140	1.955	171963573		24128.6		2 AdKO Female
miss	miss	miss	miss	miss	miss	miss	miss	miss	miss	miss		#VALUE!		2 WT Female
3	1234200	135.484	8.878	137	62	163	167214207	136	2.546	167214207		31422.7		3 AdKO Male
3	1234200	131.179	8.37	133	67	159	161900662	132	1.131	161900662		13958.8		3 WT Male
3	1234200	126.804	9.385	129	4	156	156501767	128	1.75	156501767		21598.5		3 AdKO Female
3	1234200	123.884	14.248	125	54	160	152897666	124	3.536	152897666		43641.3		3 WT Female
3	1234200	138.769	8.696	140	76	161	171268319	139	3.362	171268319		41493.8		4 AdKO Male
3	1234200	137.682	8.998	138	87	162	169926567	138	2.352	169926567		29028.4		4 WT Male
3	1234200	132.94	12.5	131	75	161	164074387	132	0.751	164074387		9268.84		4 AdKO Female
3	1234200	133.803	13.375	137	41	163	165139598	135	3.875	165139598		47825.2		4 WT Female
3	1234200	139.793	6.651	141	91	160	172532901	140	6.413	172532901		79149.2		5 AdKO Male
3	1234200	131.527	12.045	134	38	161	162330779	132	4.475	162330779		55230.4		5 WT Male
3	1234200	130.888	13.071	135	60	162	161542283	132	7.234	161542283		89282		5 AdKO Female
3	1234200	128.989	11.828	133	56	159	159197906	130	3.893	159197906		48047.4		5 WT Female
3	1234200	141.973	6.752	142	77	162	175223586	142	2.606	175223586		32163.3		6 AdKO Male
3	1234200	138.907	8.095	140	72	163	171438948	139	2.886	171438948		35619		6 WT Male
3	1234200	140.316	6.987	142	91	162	173178215	141	1.915	173178215		23634.9		6 AdKO Female
3	1234200	138.376	7.654	140	71	163	170783439	139	2.13	170783439		26288.5		6 WT Female

## Sheet: S2 Area3
name	Area	mean	StdDev	Mode	Min	Max	IntDen	Median	%Area	RawIntDen		pix
miss	miss	miss	miss	miss	miss	miss	miss	miss	miss	miss		#VALUE!		1 AdKO male
4	2351100	138.977	10.901	140	17	170	326748658	139	0.438	326748658		10297.8		1 WT male
4	2351100	133.971	14.485	135	34	168	314979351	135	1.037	314979351		24380.9		1 AdKO Female
4	2351100	139.119	13.572	142	52	169	327083489	140	1.223	327083489		28754		1 WT Female
4	2351100	151.17	5.884	153	97	169	355416294	152	0.672	355416294		15799.4		2 AdKO male
4	2351100	145.53	9.734	149	48	169	342155782	147	1.206	342155782		28354.3		2 WT Male
4	2351100	145.156	9.26	148	51	169	341277202	146	0.997	341277202		23440.5		2 AdKO Female
miss	miss	miss	miss	miss	miss	miss	miss	miss	miss	miss		#VALUE!		2 WT Female
4	2351100	142.473	8.133	145	53	168	334967812	143	0.606	334967812		14247.7		3 AdKO Male
4	2351100	139.671	8.593	141	59	167	328381148	140	0.265	328381148		6230.41		3 WT Male
4	2351100	135.205	10.176	138	32	166	317880586	136	0.916	317880586		21536.1		3 AdKO Female
4	2351100	134.725	12.704	137	44	168	316752298	135	0.533	316752298		12531.4		3 WT Female
4	2351100	145.101	8.11	146	81	168	341147034	146	0.93	341147034		21865.2		4 AdKO Male
4	2351100	143.771	8.33	145	24	168	338019602	144	0.58	338019602		13636.4		4 WT Male
4	2351100	141.139	11.967	139	61	167	331832984	141	0.152	331832984		3573.67		4 AdKO Female
4	2351100	139.607	11.336	143	19	168	328229214	141	1.064	328229214		25015.7		4 WT Female
4	2351100	148.723	6.522	150	31	170	349661769	149	0.859	349661769		20195.9		5 AdKO Male
4	2351100	139.574	10.343	142	72	168	328152938	140	0.753	328152938		17703.8		5 WT Male
4	2351100	141.399	11.421	145	51	168	332442650	142	1.08	332442650		25391.9		5 AdKO Female
4	2351100	137.738	10.598	141	59	168	323835121	139	0.823	323835121		19349.6		5 WT Female
4	2351100	148.01	6.326	148	102	171	347985366	148	0.371	347985366		8722.58		6 AdKO Male
4	2351100	145.765	7.319	147	88	168	342709054	146	0.589	342709054		13848		6 WT Male
4	2351100	147.216	7.007	148	77	169	346120296	148	0.356	346120296		8369.92		6 AdKO Female
4	2351100	144.996	7.445	146	82	168	340899393	145	0.609	340899393		14318.2		6 WT Female
