# Supplementary material for: Effects of Long-Term Endogenous Corticosteroid Exposure on Brain Volume and Glial Cells in the AdKO Mouse
Source: Front Neurosci. 2021 Feb 10;15:604103. doi: 10.3389/fnins.2021.604103 (PMC7902940; doi:10.3389/fnins.2021.604103)
Supplement: Supplementary file 5 [file Data_Sheet_1.ZIP › Results IHC MBP GFAP Iba1/Iba1/Iba1 SSp.xlsx]

## Sheet: Threshold
	area	mean	StdDev	Mode	Min	Max	IntDen	Median	%area	RawIntDen	Threshold
1	4915200	177.794	7.222	181	57	195	873890825	179	100	873890825	160		1 AdKO male
													1 WT male
1	4915200	177.781	7.135	181	44	195	873831212	179	100	873831212	160		1 AdKO Female
1	4915200	175.008	7.979	178	50	193	860201380	176	100	860201380	154		1 WT Female
1	4915200	175.356	9.991	182	31	195	861911489	178	100	861911489	152		2 AdKO male
1	4915200	177.563	8.134	182	69	195	872756819	179	100	872756819	158		2 WT Male
1	4915200	178.419	6.692	182	56	194	876962802	180	100	876962802	161		2 AdKO Female
1	4915200	180.472	6.911	182	73	196	887056790	181	100	887056790	161		2 WT Female
1	4915200	180.021	5.922	182	0	194	884837060	181	99.994	884837060	164		3 AdKO Male
1	4915200	180.156	5.449	182	85	194	885502105	181	100	885502105	164		3 WT Male
1	4915200	179.772	5.001	182	71	193	883616030	181	100	883616030	167		3 AdKO Female
miss													3 WT Female
1	4915200	179.05	7.969	183	31	195	880068232	181	100	880068232	159		4 AdKO Male
1	4915200	175.648	7.22	178	64	194	863344180	177	100	863344180	157		4 WT Male
1	4915200	176.48	7.104	179	33	193	867436873	178	100	867436873	158		4 AdKO Female
1	4915200	180.009	5.1	181	82	194	884780170	181	100	884780170	166		4 WT Female
1	4915200	179.521	5.058	182	91	192	882383482	180	100	882383482	167		5 AdKO Male
1	4915200	179.255	6.516	181	30	195	881072444	180	100	881072444	160		5 WT Male
1	4915200	176.513	8.066	180	39	195	867598444	178	100	867598444	156		5 AdKO Female
miss													5 WT Female
1	4915200	178.345	6.996	181	13	194	876600354	179	100	876600354	160		6 AdKO Male
1	4915200	179.014	5.634	181	72	194	879890750	180	100	879890750	163		6 WT Male
1	4915200	178.634	6.94	182	64	195	878020960	180	100	878020960	161		6 AdKO Female
1	4915200	179.158	6.516	182	87	196	880596742	180	100	880596742	161		6 WT Female

## Sheet: SSp area1
	area	mean	StdDev	Mode	Min	Max	IntDen	Median	%area	RawIntDen
2	459540	174.7	7.187	177	83	190	80281485	176	3.799	80281485		1 AdKO male
												1 WT male
2	459540	173.729	8.297	176	44	189	79835511	175	6.025	79835511		1 AdKO Female
2	459540	172.482	7.471	176	68	187	79262494	174	2.662	79262494		1 WT Female
2	459540	172.456	12.101	183	61	190	79250482	176	6.974	79250482		2 AdKO male
2	459540	175.398	9.501	182	74	189	80602384	178	5.956	80602384		2 WT Male
2	459540	172.324	6.966	175	105	187	79189681	174	7.364	79189681		2 AdKO Female
2	459540	175.118	7.991	179	73	188	80473604	177	5.25	80473604		2 WT Female
2	459540	176.992	7.211	179	76	189	81334900	178	4.699	81334900		3 AdKO Male
2	459540	177.024	5.784	180	112	190	81349591	178	3.507	81349591		3 WT Male
2	459540	175.556	5.084	178	93	186	80674794	177	5.541	80674794		3 AdKO Female
miss												3 WT Female
2	459540	169.966	11.776	181	64	189	78106122	172	14.81	78106122		4 AdKO Male
2	459540	169.594	8.604	174	84	186	77935135	172	8.895	77935135		4 WT Male
2	459540	170.035	8.728	172	33	186	78137978	171	8.321	78137978		4 AdKO Female
2	459540	176.404	5.095	179	86	187	81064651	177	3.383	81064651		4 WT Female
2	459540	173.774	5.866	176	104	187	79856316	175	11.149	79856316		5 AdKO Male
2	459540	176.253	7.008	179	30	188	80995104	178	3.34	80995104		5 WT Male
2	459540	180.175	7.736	185	86	194	82797696	182	1.532	82797696		5 AdKO Female
miss												5 WT Female
2	459540	171.714	11.189	179	84	186	78909331	176	13.917	78909331		6 AdKO Male
2	459540	173.827	5.49	176	97	186	79880409	175	4.733	79880409		6 WT Male
2	459540	171.517	8.704	175	64	188	78819144	173	10.594	78819144		6 AdKO Female
2	459540	174.646	7.724	177	101	188	80256938	176	6.706	80256938		6 WT Female

## Sheet: SSp area2
	area	mean	StdDev	Mode	Min	Max	IntDen	Median	%area	RawIntDen
3	1234200	177.24	7.074	180	75	193	218749816	179	2.742	218749816		1 AdKO male
												1 WT male
3	1234200	176.416	6.726	179	84	192	217732800	178	2.787	217732800		1 AdKO Female
3	1234200	173.09	8.147	176	77	191	213628007	175	3.037	213628007		1 WT Female
3	1234200	172.794	10.342	178	31	194	213262513	175	4.063	213262513		2 AdKO male
3	1234200	174.682	8.909	179	72	193	215592943	176	5.004	215592943		2 WT Male
3	1234200	176.43	6.422	179	74	192	217749878	177	2.766	217749878		2 AdKO Female
3	1234200	178.727	6.342	181	73	193	220584918	180	1.705	220584918		2 WT Female
3	1234200	178.453	6.209	180	0	192	220247299	179	1.751	220247299		3 AdKO Male
3	1234200	179.611	5.179	181	85	193	221675455	180	1.605	221675455		3 WT Male
3	1234200	178.833	4.389	180	108	191	220716045	180	1.924	220716045		3 AdKO Female
miss												3 WT Female
3	1234200	177.546	7.026	180	94	193	219127713	179	2.208	219127713		4 AdKO Male
3	1234200	174.453	6.915	176	74	191	215310084	175	1.943	215310084		4 WT Male
3	1234200	175.549	6.519	177	93	191	216662013	176	1.879	216662013		4 AdKO Female
3	1234200	178.86	4.731	180	103	191	220748938	180	1.856	220748938		4 WT Female
3	1234200	177.582	4.209	179	91	190	219172306	178	2.06	219172306		5 AdKO Male
3	1234200	177.587	6.447	180	77	192	219178140	179	2.149	219178140		5 WT Male
3	1234200	179.56	6.772	182	73	195	221613146	181	1.225	221613146		5 AdKO Female
miss												5 WT Female
3	1234200	176.805	5.468	179	13	191	218212685	178	0.887	218212685		6 AdKO Male
3	1234200	177.138	5.551	179	72	191	218624043	178	1.969	218624043		6 WT Male
3	1234200	176.368	6.763	179	89	192	217673888	178	2.996	217673888		6 AdKO Female
3	1234200	176.818	6.545	179	95	193	218229260	178	2.609	218229260		6 WT Female

## Sheet: SSp area3
	area	mean	StdDev	Mode	Min	Max	IntDen	Median	%area	RawIntDen
4	2351100	178.802	7.277	181	57	195	420381175	180	2.269	420381175		1 AdKO male
												1 WT male
4	2351100	179.398	6.872	182	49	195	421781579	181	2.07	421781579		1 AdKO Female
4	2351100	177.108	7.21	180	65	193	416397598	178	1.367	416397598		1 WT Female
4	2351100	177.839	8.138	182	83	195	418116673	180	1.49	418116673		2 AdKO male
4	2351100	179.928	6.549	183	95	195	423027719	181	1.341	423027719		2 WT Male
4	2351100	180.953	5.755	183	56	194	425438623	182	1.296	425438623		2 AdKO Female
4	2351100	182.581	6.369	185	74	196	429266145	184	1.253	429266145		2 WT Female
4	2351100	181.36	5.18	183	0	194	426396350	182	0.745	426396350		3 AdKO Male
4	2351100	181.17	5.218	183	86	194	425948105	182	1.383	425948105		3 WT Male
4	2351100	181.544	4.192	183	71	193	426827318	182	0.999	426827318		3 AdKO Female
miss												3 WT Female
4	2351100	181.765	5.731	184	84	195	427348286	183	0.776	427348286		4 AdKO Male
4	2351100	177.701	6.35	179	67	194	417793747	178	0.971	417793747		4 WT Male
4	2351100	178.637	5.926	181	71	193	419993258	180	1.157	419993258		4 AdKO Female
4	2351100	181.523	4.767	183	82	194	426778701	182	1.326	426778701		4 WT Female
4	2351100	181.813	3.861	183	121	192	427461019	182	0.71	427461019		5 AdKO Male
4	2351100	180.924	6.191	183	79	195	425371100	182	1.257	425371100		5 WT Male
4	2351100	175.511	6.986	178	65	193	412642877	177	1.886	412642877		5 AdKO Female
miss												5 WT Female
4	2351100	180.62	4.8	182	43	194	424654931	181	0.393	424654931		6 AdKO Male
4	2351100	181.226	4.547	182	91	194	426081562	182	0.499	426081562		6 WT Male
4	2351100	181.393	5.008	183	105	195	426472488	182	0.619	426472488		6 AdKO Female
4	2351100	181.403	5.264	183	98	195	426496276	182	0.682	426496276		6 WT Female
