# Supplementary material for: Effects of Long-Term Endogenous Corticosteroid Exposure on Brain Volume and Glial Cells in the AdKO Mouse
Source: Front Neurosci. 2021 Feb 10;15:604103. doi: 10.3389/fnins.2021.604103 (PMC7902940; doi:10.3389/fnins.2021.604103)
Supplement: Supplementary file 5 [file Data_Sheet_1.ZIP › Results IHC MBP GFAP Iba1/MBP/MBP CA1 HIPP.xlsx]

## Sheet: Threshold
name	Area	mean	StdDev	Mode	Min	Max	IntDen	Median	%Area	RawIntDen		Threshold
1	4915200	138.011	16.052	148	32	166	678349948	142	0	678349948		108		1 AdKO male
														1 WT male
1	4915200	132.278	23.036	152	19	166	650174277	139	100	650174277		94		1 AdKO Female
1	4915200	126.855	21.095	138	22	166	623518898	131	100	623518898		85		1 WT Female
1	4915200	143.258	12.099	152	49	168	704143809	146	100	704143809		122		2 AdKO male
1	4915200	135.137	15.394	145	37	167	664223519	138	100	664223519		107		2 WT Male
1	4915200	140.037	14.961	152	4	168	688310477	144	100	688310477		114		2 AdKO Female
1	4915200	134.044	18.319	145	14	169	658851116	138	100	658851116		100		2 WT Female
1	4915200	141.222	14.851	151	21	167	694134453	145	100	694134453		113		3 AdKO Male
1	4915200	132.038	16.85	144	25	166	648993135	135	100	648993135		101		3 WT Male
1	4915200	140.614	17.713	153	30	168	691143849	146	100	691143849		108		3 AdKO Female
1	4915200	134.269	21.275	150	17	167	659959324	140	100	659959324		97		3 WT Female
1	4915200	142.609	15.75	152	15	168	700953028	147	100	700953028		112		4 AdKO Male
1	4915200	135.72	18.135	145	24	166	667091269	140	100	667091269		100		4 WT Male
1	4915200	135.98	18.399	150	30	167	668370258	140	100	668370258		105		4 AdKO Female
1	4915200	133.609	17.052	145	38	166	656715171	137	100	656715171		102		4 WT Female
1	4915200	148.739	9.945	155	0	168	731080048	151	99.998	731080048		130		5 AdKO Male
1	4915200	137.244	15.262	146	35	166	674580485	141	100	674580485		108		5 WT Male
1	4915200	136.883	17.096	148	32	167	672808304	141	100	672808304		105		5 AdKO Female
1	4915200	138.8	14.981	149	2	167	682228752	143	100	682228752		111		5 WT Female
1	4915200	144.119	13.311	153	35	168	708374415	148	100	708374415		120		6 AdKO Male
1	4915200	135.438	17.44	145	31	166	665704852	139	100	665704852		102		6 WT Male
1	4915200	134.026	18.459	146	30	167	658763603	138	100	658763603		98		6 AdKO Female
1	4915200	136.053	17.377	149	14	165	668725544	141	100	668725544		106		6 WT Female

## Sheet: CA1 Oriens
name	Area	mean	StdDev	Mode	Min	Max	IntDen	Median	%Area	RawIntDen
2	260792	138.497	11.465	139	63	162	36119008	140	1.64	36119008	1 AdKO male	4276.99
											1 WT male
2	145958	135.666	14.403	140	41	163	19801484	137	1.289	19801484	1 AdKO Female	1881.4
2	297812	128.312	18.441	142	40	160	38212861	132	3.115	38212861	1 WT Female	9276.84
2	268542	146.053	8.208	149	64	166	39221283	147	1.38	39221283	2 AdKO male	3705.88
2	215443	133.709	12.292	141	56	163	28806685	136	3.38	28806685	2 WT Male	7281.97
2	235488	142.498	9.64	145	80	163	33556646	144	1.205	33556646	2 AdKO Female	2837.63
2	216395	134.229	17.986	144	32	163	29046525	138	4.878	29046525	2 WT Female	10555.7
2	239097	141.369	9.032	147	61	163	33800872	143	1.502	33800872	3 AdKO Male	3591.24
2	301447	135.082	13.521	142	46	162	40720045	138	2.99	40720045	3 WT Male	9013.27
2	240851	142.44	9.831	146	51	164	34306708	144	1.059	34306708	3 AdKO Female	2550.61
2	224930	132.36	15.675	142	44	162	29771825	136	3.696	29771825	3 WT Female	8313.41
2	251488	142.563	10.91	146	64	163	35852838	144	1.679	35852838	4 AdKO Male	4222.48
2	198876	135.782	13.894	141	40	161	27003864	138	2.439	27003864	4 WT Male	4850.59
2	168562	137.229	13.743	140	55	163	23131567	139	2.948	23131567	4 AdKO Female	4969.21
2	297812	134.046	13.456	144	62	161	39920550	136	2.587	39920550	4 WT Female	7704.4
2	193985	151.132	5.521	153	64	165	29317246	152	0.802	29317246	5 AdKO Male	1555.76
2	246408	140.677	10.895	143	74	162	34663994	142	1.073	34663994	5 WT Male	2643.96
2	206708	137.317	11.986	141	69	162	28384562	139	1.82	28384562	5 AdKO Female	3762.09
2	297812	139.737	11.725	143	57	164	41615288	141	2.596	41615288	5 WT Female	7731.2
2	218960	144.505	9.85	149	76	163	31640826	147	3.325	31640826	6 AdKO Male	7280.42
2	248710	135.717	16.171	141	47	163	33754294	138	4.108	33754294	6 WT Male	10217
2	228587	133.959	14.424	142	41	160	30621210	137	2.958	30621210	6 AdKO Female	6761.6
2	254439	136.5	12.238	143	58	160	34730839	139	2.863	34730839	6 WT Female	7284.59

## Sheet: CA1 Pyr
name	Area	mean	StdDev	Mode	Min	Max	IntDen	Median	%Area	RawIntDen
3	281672	142.106	12.09	145	48	164	40027306	145	2.024	40027306	1 AdKO male	5701.04
											1 WT male
3	282524	133.697	19.455	147	37	165	37772511	138	4.999	37772511	1 AdKO Female	14123.4
3	282591	127.002	24.083	144	22	164	35889658	132	7.234	35889658	1 WT Female	20442.6
3	282524	142.753	11.05	147	77	166	40331151	144	5.336	40331151	2 AdKO male	15075.5
3	296104	129.492	17.642	139	45	165	38343065	132	12.112	38343065	2 WT Male	35864.1
3	288735	140.948	11.491	147	76	164	40696762	143	3.306	40696762	2 AdKO Female	9545.58
3	280292	129.291	19.274	144	32	164	36239142	133	8.453	36239142	2 WT Female	23693.1
3	241915	139.777	10.651	146	69	164	33814166	142	2.838	33814166	3 AdKO Male	6865.55
3	306057	132.405	15.606	142	46	165	40523627	135	4.362	40523627	3 WT Male	13350.2
3	282524	138.187	15.14	145	46	165	39041097	141	4.817	39041097	3 AdKO Female	13609.2
3	282524	126.97	19.765	135	23	162	35872154	130	8.791	35872154	3 WT Female	24836.7
3	282524	139.493	16.257	158	54	165	39409989	142	6.994	39409989	4 AdKO Male	19759.7
3	282524	132.222	19.747	156	36	164	37355759	136	7.837	37355759	4 WT Male	22141.4
3	282524	134.314	19.86	158	36	164	37946828	138	9.452	37946828	4 AdKO Female	26704.2
3	282524	132.096	18.97	145	43	163	37320214	136	8.202	37320214	4 WT Female	23172.6
3	282524	150.934	7.18	155	95	167	42642390	152	1.42	42642390	5 AdKO Male	4011.84
3	289183	132.434	18.433	143	47	164	38297779	136	11.633	38297779	5 WT Male	33640.7
3	275782	133.647	19.825	157	39	164	36857566	137	9.835	36857566	5 AdKO Female	27123.2
3	282524	136.003	15.042	144	39	165	38424217	139	6.847	38424217	5 WT Female	19344.4
3	282524	139.604	14.752	149	48	165	39441441	142	10.662	39441441	6 AdKO Male	30122.7
3	307834	131.615	20.865	145	37	165	40515507	136	10.635	40515507	6 WT Male	32738.1
3	271844	129.053	19.707	144	36	165	35082311	132	8.099	35082311	6 AdKO Female	22016.6
3	278565	134.726	15.911	144	40	162	37530030	138	6.443	37530030	6 WT Female	17947.9

## Sheet: CA1 Rad
name	Area	mean	StdDev	Mode	Min	Max	IntDen	Median	%Area	RawIntDen
4	528107	145.399	9.278	151	66	166	76786029	148	0.603	76786029	1 AdKO male	3184.49
											1 WT male
4	574256	148.962	8.859	153	54	166	85542284	151	0.224	85542284	1 AdKO Female	1286.33
4	547822	135.596	17.578	148	33	164	74282313	140	1.866	74282313	1 WT Female	10222.4
4	574256	153.279	5.36	155	101	167	88021291	154	0.091	88021291	2 AdKO male	522.573
4	574256	144.069	10.584	149	43	167	82732637	146	0.852	82732637	2 WT Male	4892.66
4	548680	149.402	7.971	153	83	166	81973744	151	0.386	81973744	2 AdKO Female	2117.9
4	574256	143.098	13.816	153	51	167	82174737	146	1.306	82174737	2 WT Female	7499.78
4	547426	147.312	7.657	151	83	166	80642430	149	0.374	80642430	3 AdKO Male	2047.37
4	558208	143.601	9.802	146	56	166	80159424	145	0.466	80159424	3 WT Male	2601.25
4	574256	151.236	7.282	154	77	168	86848420	153	0.176	86848420	3 AdKO Female	1010.69
4	574256	145.083	11.334	151	49	165	83314578	148	0.614	83314578	3 WT Female	3525.93
4	574256	151.451	7.578	153	82	167	86971586	153	0.201	86971586	4 AdKO Male	1154.25
4	574256	140.263	13.971	145	47	165	80546974	143	1.799	80546974	4 WT Male	10330.9
4	574256	143.619	13.084	152	54	166	82473990	146	1.759	82473990	4 AdKO Female	10101.2
4	574256	136.235	14.545	145	51	163	78233574	139	3.426	78233574	4 WT Female	19674
4	574256	154.924	4.581	157	93	167	88966146	156	0.126	88966146	5 AdKO Male	723.563
4	574256	144.34	9.896	148	51	166	82888297	146	0.596	82888297	5 WT Male	3422.57
4	574256	143.172	11.726	147	70	165	82217609	145	0.942	82217609	5 AdKO Female	5409.49
4	574256	148.402	7.29	152	63	165	85220820	150	0.299	85220820	5 WT Female	1717.03
4	574256	150.842	7.204	154	70	167	86622009	152	0.532	86622009	6 AdKO Male	3055.04
4	574256	141.632	12.222	148	42	166	81332961	144	1.27	81332961	6 WT Male	7293.05
4	550162	143.461	12.051	149	48	166	78926868	146	0.731	78926868	6 AdKO Female	4021.68
4	626930	140.311	13.303	149	38	164	87965274	144	2.864	87965274	6 WT Female	17955.3

## Sheet: CA1 Mol
name	Area	mean	StdDev	Mode	Min	Max	IntDen	Median	%Area	RawIntDen
5	916396	143.372	14.151	151	32	166	131385728	147	3.045	131385728	1 AdKO male	27904.3
											1 WT male
5	916396	135.812	21.768	148	28	166	124457580	142	6.465	124457580	1 AdKO Female	59245
5	916396	133.997	18.195	145	28	166	122794723	138	2.017	122794723	1 WT Female	18483.7
5	916396	147.044	9.973	154	75	168	134750774	149	2.613	134750774	2 AdKO male	23945.4
5	907657	138.195	12.791	144	54	167	125433725	141	2.885	125433725	2 WT Male	26185.9
5	914211	146.962	10.549	154	72	168	134354228	149	1.421	134354228	2 AdKO Female	12990.9
5	916396	141.256	15.686	152	14	169	129446392	145	2.456	129446392	2 WT Female	22506.7
5	916396	149.276	8.741	153	46	167	136795598	151	0.749	136795598	3 AdKO Male	6863.81
5	907657	139.665	11.451	144	35	166	126767765	142	0.961	126767765	3 WT Male	8722.58
5	916396	146.163	12.464	153	44	168	133943264	149	1.787	133943264	3 AdKO Female	16376
5	914211	134.616	20.781	149	35	167	123067455	140	6.804	123067455	3 WT Female	62202.9
5	916260	147.331	11.889	154	53	168	134993905	150	1.795	134993905	4 AdKO Male	16446.9
5	915167	143.895	13.061	150	46	166	131687725	147	1.31	131687725	4 WT Male	11988.7
5	916396	143.417	13.594	150	41	167	131427106	146	1.901	131427106	4 AdKO Female	17420.7
5	916396	141.809	13.343	151	45	166	129952812	145	1.534	129952812	4 WT Female	14057.5
5	914211	153.324	5.58	155	102	168	140170499	154	0.369	140170499	5 AdKO Male	3373.44
5	916396	145.581	8.987	149	35	165	133409893	147	0.35	133409893	5 WT Male	3207.39
5	916396	144.534	12.207	150	44	167	132450640	147	1.361	132450640	5 AdKO Female	12472.1
5	916260	144.338	12.732	151	2	167	132250808	147	2.462	132250808	5 WT Female	22558.3
5	916396	151.376	7.068	154	76	168	138720094	153	0.414	138720094	6 AdKO Male	3793.88
5	916396	141.046	13.408	146	51	166	129254318	143	1.371	129254318	6 WT Male	12563.8
5	916396	138.453	15.375	149	33	166	126877591	142	2.519	126877591	6 AdKO Female	23084
5	916396	143.669	14.766	152	37	165	131657304	148	3.35	131657304	6 WT Female	30699.3

## Sheet: CA1 total
	Total area		total threshold signal		%area
	1986967		41066.8		2.06681	1 AdKO male
						1 WT male
	1919134		76536.1		3.98805	1 AdKO Female
	2044621		58425.5		2.85752	1 WT Female
	2041718		43249.4		2.11828	2 AdKO male
	1993460		74224.7		3.72341	2 WT Male
	1987114		27492.1		1.38352	2 AdKO Female
	1987339		64255.3		3.23323	2 WT Female
	1944834		19368		0.995867	3 AdKO Male
	2073369		33687.3		1.62476	3 WT Male
	2014027		33546.5		1.66564	3 AdKO Female
	1995921		98878.9		4.95405	3 WT Female
	2024528		41583.3		2.05398	4 AdKO Male
	1970823		49311.5		2.50208	4 WT Male
	1941738		59195.2		3.04857	4 AdKO Female
	2070988		64608.5		3.1197	4 WT Female
	1964976		9664.6		0.491843	5 AdKO Male
	2026243		42914.6		2.11794	5 WT Male
	1973142		48766.9		2.47153	5 AdKO Female
	2070852		51351		2.4797	5 WT Female
	1992136		44252.1		2.22134	6 AdKO Male
	2047196		62812		3.0682	6 WT Male
	1966989		55883.9		2.84109	6 AdKO Female
	2076330		73887.1		3.55854	6 WT Female
