# Supplementary material for: Effects of Long-Term Endogenous Corticosteroid Exposure on Brain Volume and Glial Cells in the AdKO Mouse
Source: Front Neurosci. 2021 Feb 10;15:604103. doi: 10.3389/fnins.2021.604103 (PMC7902940; doi:10.3389/fnins.2021.604103)
Supplement: Supplementary file 5 [file Data_Sheet_1.ZIP › Results IHC MBP GFAP Iba1/MBP/MBP CA3 HIPP.xlsx]

## Sheet: Threshold
name	Area	mean	StdDev	Mode	Min	Max	IntDen	Median	%Area	RawIntDen		Threshold
1	4915200	129.312	22.215	142	15	166	635596709	134	100	635596709		87	1 AdKO male
													1 WT male
1	4915200	128.709	20.782	145	19	166	632628492	134	100	632628492		92	1 AdKO Female
1	4915200	128.934	18.483	143	2	165	633737938	133	100	633737938		95	1 WT Female
1	4915200	141.415	13.05	147	24	167	695081038	144	100	695081038		114	2 AdKO male
1	4915200	132.071	14.725	136	20	164	649155156	134	100	649155156		98	2 WT Male
1	4915200	137.818	13.905	146	32	167	677402033	141	100	677402033		111	2 AdKO Female
1	4915200	133.245	16.466	143	0	167	654924622	136	99.999	654924622		100	2 WT Female
1	4915200	140.198	12.597	145	17	167	689099182	143	100	689099182		112	3 AdKO Male
1	4915200	132.915	14.856	139	32	165	653305852	136	100	653305852		101	3 WT Male
1	4915200	137.41	16.784	147	20	167	675399825	142	100	675399825		104	3 AdKO Female
1	4915200	130.253	19.112	141	26	165	640221449	134	100	640221449		93	3 WT Female
1	4915200	142.045	13.877	149	39	167	698181224	145	100	698181224		114	4 AdKO Male
1	4915200	131.25	17.049	142	3	167	645121867	134	100	645121867		99	4 WT Male
1	4915200	133.983	18.526	146	30	166	658554645	138	100	658554645		98	4 AdKO Female
1	4915200	130.225	17.796	143	30	164	640081712	134	100	640081712		98	4 WT Female
1	4915200	144.539	10.567	151	27	169	710436305	147	100	710436305		123	5 AdKO Male
1	4915200	140.749	12.138	149	39	166	691810174	143	100	691810174		119	5 WT Male
1	4915200	136.275	15.766	145	30	165	669817193	140	100	669817193		105	5 AdKO Female
1	4915200	132.699	15.353	143	39	164	652243795	136	100	652243795		105	5 WT Female
1	4915200	143.38	11.114	150	40	167	704739980	146	100	704739980		122	6 AdKO Male
1	4915200	135.558	14.939	144	33	166	666292402	138	100	666292402		106	6 WT Male
1	4915200	133.627	17.656	143	25	166	656803356	137	100	656803356		98	6 AdKO Female
1	4915200	128.891	18.043	143	24	164	633523683	132	100	633523683		98	6 WT Female

## Sheet: CA3 Pyr
name	Area	mean	StdDev	Mode	Min	Max	IntDen	Median	%Area	RawIntDen
2	362398	129.06	20.814	141	34	166	46771226	133	4.672	46771226		1 AdKO male
												1 WT male
2	362398	121.33	24.55	140	28	165	43969897	127	14.088	43969897		1 AdKO Female
2	362398	123.447	22.764	143	34	163	44736843	128	13.371	44736843		1 WT Female
2	362398	135.711	16.922	142	38	167	49181377	138	10.649	49181377		2 AdKO male
2	362398	126.153	17.527	134	41	162	45717766	129	7.929	45717766		2 WT Male
2	362398	133.407	16.689	145	39	163	48346281	137	10.793	48346281		2 AdKO Female
2	362398	131.098	19.679	144	54	165	47509729	134	8.394	47509729		2 WT Female
2	362398	136.34	13.985	145	54	166	49409513	139	6.478	49409513		3 AdKO Male
2	362398	126.887	17.118	135	38	165	45983579	129	8.395	45983579		3 WT Male
2	370212	131.028	20.024	146	33	167	48508110	135	10.707	48508110		3 AdKO Female
2	362398	125.107	24.414	158	27	165	45338563	129	12.137	45338563		3 WT Female
2	362398	135.327	18.903	160	42	167	49042087	138	13.729	49042087		4 AdKO Male
2	362398	124.258	22.814	133	33	167	45030821	128	15.25	45030821		4 WT Male
2	362398	128.169	22.982	147	33	165	46448050	133	11.956	46448050		4 AdKO Female
2	362398	126.988	20.557	145	34	162	46020071	132	10.764	46020071		4 WT Female
2	358990	137.921	14.221	147	47	165	49512150	140	15.865	49512150		5 AdKO Male
2	362398	133.497	14.897	144	50	166	48378892	135	17.921	48378892		5 WT Male
2	362398	131.809	20.756	146	39	165	47767282	136	12.122	47767282		5 AdKO Female
2	362398	124.693	19.404	136	39	164	45188535	128	16.538	45188535		5 WT Female
2	362398	139.283	13.889	148	63	165	50475804	142	12.455	50475804		6 AdKO Male
2	362398	133.018	19.079	144	37	166	48205471	136	10.147	48205471		6 WT Male
2	362398	127.946	21.939	145	30	166	46367376	132	11.36	46367376		6 AdKO Female
2	362398	122.514	22.161	137	28	162	44398715	128	14.832	44398715		6 WT Female

## Sheet: CA3 Luc
name	Area	mean	StdDev	Mode	Min	Max	IntDen	Median	%Area	RawIntDen
3	41961	131.876	16.101	136	53	164	5533649	134	1.783	5533649		1 AdKO male
												1 WT male
3	41961	135.425	13.851	143	58	159	5682585	139	1.234	5682585		1 AdKO Female
3	41961	128.092	20.821	145	38	161	5374850	134	9.528	5374850		1 WT Female
3	41961	142.851	11.03	149	73	164	5994154	145	1.816	5994154		2 AdKO male
3	41961	127.981	14.932	134	66	160	5370226	130	4.64	5370226		2 WT Male
3	41961	138.446	13.13	144	74	163	5809326	140	4.218	5809326		2 AdKO Female
3	41961	135.78	14.643	146	72	162	5697449	138	2.102	5697449		2 WT Female
3	41961	136.165	17.275	145	46	165	5713625	140	9.218	5713625		3 AdKO Male
3	41961	129.952	14.407	137	55	162	5452896	132	4.466	5452896		3 WT Male
3	41961	140.317	17.355	144	33	165	5887856	144	4.373	5887856		3 AdKO Female
3	41961	128.683	18.831	136	38	162	5399684	132	5.808	5399684		3 WT Female
3	41961	142.206	14.005	150	60	164	5967093	146	5.531	5967093		4 AdKO Male
3	41961	132.489	16.835	137	56	165	5559388	135	4.757	5559388		4 WT Male
3	41961	137.339	15.769	144	52	163	5762873	140	2.495	5762873		4 AdKO Female
3	41961	127.719	21.016	141	38	161	5359225	134	10.343	5359225		4 WT Female
3	41961	145.429	7.193	147	58	162	6102335	146	1.225	6102335		5 AdKO Male
3	41961	137.657	9.824	143	53	157	5776219	139	5.4	5776219		5 WT Male
3	41961	139.095	12.777	144	66	165	5836557	141	2.252	5836557		5 AdKO Female
3	41961	133.42	13.292	136	51	158	5598423	136	3.885	5598423		5 WT Female
3	41961	144.198	10.207	149	74	164	6050704	146	3.549	6050704		6 AdKO Male
3	41961	138.399	15.976	144	58	165	5807355	141	4.604	5807355		6 WT Male
3	41961	132.407	15.801	139	62	162	5555936	136	4.016	5555936		6 AdKO Female
3	41961	129.869	17.051	142	40	159	5449426	134	6.566	5449426		6 WT Female

## Sheet: CA3 Rad
name	Area	mean	StdDev	Mode	Min	Max	IntDen	Median	%Area	RawIntDen
4	334343	138.757	13.116	146	60	166	46392494	141	0.338	46392494		1 AdKO male
												1 WT male
4	334343	132.763	16.817	144	49	166	44388235	136	2.891	44388235		1 AdKO Female
4	334343	135.191	16.456	144	2	165	45200178	139	3.074	45200178		1 WT Female
4	334343	146.82	8.666	150	83	167	49088079	148	0.596	49088079		2 AdKO male
4	334343	137.625	11.256	144	67	164	46013842	140	0.802	46013842		2 WT Male
4	334343	143.077	10.859	149	76	166	47836881	145	1.528	47836881		2 AdKO Female
4	334343	137.314	14.509	146	65	167	45910091	140	1.721	45910091		2 WT Female
4	334343	146.613	7.504	150	91	166	49019143	148	0.158	49019143		3 AdKO Male
4	334343	138.782	10.968	144	54	164	46400777	141	1.204	46400777		3 WT Male
4	334343	144.059	10.527	150	63	167	48165012	146	0.665	48165012		3 AdKO Female
4	334343	134.106	15.475	141	43	165	44837281	136	1.756	44837281		3 WT Female
4	334343	145.525	10.055	151	80	166	48655429	147	1.142	48655429		4 AdKO Male
4	334343	137.189	14.278	144	59	165	45868048	140	1.866	45868048		4 WT Male
4	334343	138.435	14.992	145	54	165	46284878	141	2.124	46284878		4 AdKO Female
4	334343	133.576	15.992	143	53	164	44660120	137	3.857	44660120		4 WT Female
4	334343	150.116	7.116	153	53	167	50190158	151	0.507	50190158		5 AdKO Male
4	334343	143.665	10.262	149	58	165	48033536	146	2.8	48033536		5 WT Male
4	334343	140.614	12.612	149	30	164	47013326	143	1.855	47013326		5 AdKO Female
4	334343	138.637	12.326	146	60	164	46352311	141	1.917	46352311		5 WT Female
4	334343	148.399	7.913	152	84	166	49616260	150	1.239	49616260		6 AdKO Male
4	334343	139.722	10.925	146	76	165	46714989	142	1.032	46714989		6 WT Male
4	334343	140.301	13.53	146	35	166	46908781	144	1.457	46908781		6 AdKO Female
4	334343	132.441	15.302	142	47	162	44280583	136	3.75	44280583		6 WT Female

## Sheet: CA3 Mol
name	Area	mean	StdDev	Mode	Min	Max	IntDen	Median	%Area	RawIntDen
5	563326	144.634	10.258	150	61	165	81476118	147	0.103	81476118		1 AdKO male
												1 WT male
5	572398	138.411	15.757	145	34	165	79226235	142	2.132	79226235		1 AdKO Female
5	592914	137.745	13.674	145	48	163	81670645	141	1.442	81670645		1 WT Female
5	592914	146.684	8.965	152	38	167	86971001	148	0.67	86971001		2 AdKO male
5	592914	141.888	10.991	147	46	164	84127431	144	0.519	84127431		2 WT Male
5	592914	146.465	9.014	152	89	166	86841103	149	0.629	86841103		2 AdKO Female
5	588965	139.395	14.022	148	32	166	82098761	142	1.686	82098761		2 WT Female
5	592914	147.886	7.453	151	46	164	87683587	150	0.401	87683587		3 AdKO Male
5	592914	141.71	9.96	148	58	164	84021932	144	0.447	84021932		3 WT Male
5	591465	146.509	9.745	151	75	166	86654982	149	0.45	86654982		3 AdKO Female
5	592815	138.313	14.575	144	42	164	81993876	141	1.465	81993876		3 WT Female
5	587518	148.414	8.759	152	57	166	87195813	150	0.735	87195813		4 AdKO Male
5	592914	140.098	12.043	145	51	164	83066353	142	0.983	83066353		4 WT Male
5	592914	142.851	12.046	149	67	165	84698617	145	0.56	84698617		4 AdKO Female
5	586006	138.788	14.3	148	42	163	81330465	142	2.031	81330465		4 WT Female
5	591465	149.624	7.06	153	39	169	88497548	151	0.693	88497548		5 AdKO Male
5	581470	149.844	6.847	152	94	166	87129518	151	0.315	87129518		5 WT Male
5	582982	144.621	8.643	147	66	164	84311265	146	0.406	84311265		5 AdKO Female
5	592914	140.765	11.756	147	51	164	83461267	144	1.659	83461267		5 WT Female
5	592914	148.426	7.303	152	76	165	88003692	150	0.98	88003692		6 AdKO Male
5	592518	143.521	10.989	148	58	166	85038690	146	0.98	85038690		6 WT Male
5	592914	138.892	14.101	144	48	164	82350943	142	1.727	82350943		6 AdKO Female
5	590280	140.115	14.546	149	40	164	82706999	145	2.242	82706999		6 WT Female

## Sheet: CA3 Oriens
name	Area	mean	StdDev	Mode	Min	Max	IntDen	Median	%Area	RawIntDen
6	316409	135.343	12.289	140	63	163	42823891	137	0.267	42823891		1 AdKO male
												1 WT male
6	316409	128.399	16.636	135	34	163	40626471	131	3.459	40626471		1 AdKO Female
6	316409	127.29	17.243	136	39	162	40275791	130	5.645	40275791		1 WT Female
6	316409	142.002	8.009	144	74	163	44930854	143	0.903	44930854		2 AdKO male
6	316409	132.267	10.667	137	67	159	41850505	134	0.591	41850505		2 WT Male
6	316359	136.825	11.427	141	68	166	43285858	138	3.032	43285858		2 AdKO Female
6	310329	132.875	14.052	143	56	165	41234985	135	2.521	41234985		2 WT Female
6	316409	142.456	9.188	146	47	165	45074470	144	1.364	45074470		3 AdKO Male
6	316409	134.125	11.474	138	54	163	42438445	136	1.926	42438445		3 WT Male
6	317128	137.488	13.241	144	37	164	43601336	141	2.666	43601336		3 AdKO Female
6	316409	131.132	14.024	134	44	163	41491427	133	1.699	41491427		3 WT Female
6	316409	144.216	11.113	147	75	166	45631268	146	2.209	45631268		4 AdKO Male
6	316409	132.023	14.091	138	62	164	41773342	134	2.704	41773342		4 WT Male
6	312673	133.522	16.513	135	42	165	41748723	136	3.592	41748723		4 AdKO Female
6	300937	127.334	16.264	138	50	162	38319527	130	6.054	38319527		4 WT Female
6	315359	143.3	8.233	144	83	164	45190920	144	2.438	45190920		5 AdKO Male
6	306677	138.808	9.977	141	68	165	42569157	140	4.401	42569157		5 WT Male
6	314408	139.113	12.498	144	64	164	43738219	141	1.638	43738219		5 AdKO Female
6	316409	133.413	13.353	137	51	163	42212977	135	3.882	42212977		5 WT Female
6	322174	142.098	9.564	146	56	165	45780130	144	4.021	45780130		6 AdKO Male
6	316409	136.048	11.715	141	66	160	43046718	138	2.134	43046718		6 WT Male
6	316409	134.634	13.907	142	66	164	42599281	137	1.947	42599281		6 AdKO Female
6	316409	129.775	13.013	138	52	160	41062130	132	2.511	41062130		6 WT Female

## Sheet: CA3 Rad Bis
name	Area	mean	StdDev	Mode	Min	Max	IntDen	Median	%Area	RawIntDen
7	189422	137.05	11.408	143	63	163	25960203	139	0.19	25960203		1 AdKO male
												1 WT male
7	189422	135.283	13.966	144	43	161	25625572	139	1.513	25625572		1 AdKO Female
7	189422	133.153	16.529	146	41	162	25222049	137	3.376	25222049		1 WT Female
7	189422	145.754	7.426	148	101	165	27609077	147	0.157	27609077		2 AdKO male
7	189422	137.141	10.232	143	72	163	25977438	139	0.188	25977438		2 WT Male
7	189422	141.935	8.799	146	92	164	26885639	144	0.772	26885639		2 AdKO Female
7	189422	133.792	15.485	145	55	162	25343084	136	3.145	25343084		2 WT Female
7	189422	144.302	6.837	147	89	161	27334049	146	0.185	27334049		3 AdKO Male
7	189422	139.277	10.705	145	60	162	26382171	142	0.973	26382171		3 WT Male
7	189422	139.182	11.455	144	64	162	26364198	141	1.25	26364198		3 AdKO Female
7	189422	130.446	14.953	134	43	160	24709344	133	2.41	24709344		3 WT Female
7	189422	145.024	8.738	149	80	162	27470794	147	0.994	27470794		4 AdKO Male
7	189422	133.836	13.828	144	60	160	25351534	136	2.336	25351534		4 WT Male
7	189422	136.694	15.438	145	54	163	25892860	140	2.547	25892860		4 AdKO Female
7	189422	133.142	16.363	145	33	162	25220010	137	4.486	25220010		4 WT Female
7	189422	148.252	5.963	151	51	163	28082125	149	0.336	28082125		5 AdKO Male
7	189422	142.944	9.542	146	71	163	27076819	145	2.828	27076819		5 WT Male
7	189422	139.361	11.7	143	61	162	26398131	141	1.631	26398131		5 AdKO Female
7	189422	136.407	10.721	143	62	159	25838506	139	1.849	25838506		5 WT Female
7	189422	146.075	7.834	149	84	163	27669844	148	1.765	27669844		6 AdKO Male
7	189422	142.436	8.474	146	80	162	26980585	144	0.257	26980585		6 WT Male
7	189422	140.225	11.871	149	74	161	26561621	143	1.061	26561621		6 AdKO Female
7	189422	133.831	14.255	143	51	160	25350607	137	3.012	25350607		6 WT Female
