# Supplementary material for: Effects of Long-Term Endogenous Corticosteroid Exposure on Brain Volume and Glial Cells in the AdKO Mouse
Source: Front Neurosci. 2021 Feb 10;15:604103. doi: 10.3389/fnins.2021.604103 (PMC7902940; doi:10.3389/fnins.2021.604103)
Supplement: Supplementary file 5 [file Data_Sheet_1.ZIP › Results IHC MBP GFAP Iba1/MBP/MBP Cg1.xlsx]

## Sheet: Threshold
name	area	mean	stdDev	mode	min	max	intDen	median	%area	RawintDen	Threshold
1	4915200	163.979	11.658	166	79	195	805988553	165	100	805988553	142		1D	1wt female
1	4915200	163.772	13.879	167	34	196	804974529	166	100	804974529	139		1E	1adko male
1	4915200	159.632	17.559	167	18	195	784624728	163	100	784624728	131		2A	2adko male
1	4915200	167.338	10.949	171	68	194	822498398	169	100	822498398	149		2B	2wt male
2	4915200	161.822	15.329	164	44	195	795387043	163	100	795387043	134		2D	2wt female
1	4915200	164.827	12	167	24	194	810159109	166	100	810159109	143		2G	2adko female
1	4915200	162.426	13.738	166	50	193	798357804	164	100	798357804	138		3A	3adko male
1	4915200	165.254	11.619	169	40	194	812254266	167	100	812254266	145		3B	3wt male
1	4915200	162.272	11.754	164	58	195	797600922	163	100	797600922	140		4A	4adko male
1	4915200	158.244	17.194	165	5	214	777802529	160	100	777802529	131		4C	4adko female
1	4915200	163.99	14.086	166	0	204	806041992	165	99.999	806041992	138		4F	4wt male
1	4915200	165.774	13.695	169	0	201	814809989	167	99.999	814809989	141		4H	4wt female
1	4915200	163.441	12.779	166	0	207	803343588	165	99.998	803343588	140		5A	5adko male
1	4341847	161.771	18.737	169	0	198	702382978	165	99.983	702382978	131		5F-B	5wt male
1	4915200	164.061	13.612	167	36	196	806391144	166	100	806391144	139		5G	5adko female
1	4915200	159.345	15.872	166	0	195	783212995	161	99.997	783212995	134		6A	6adko male
1	4915200	162.888	14.58	169	4	196	800629458	165	100	800629458	139		6B	6wt male
1	4915200	164.174	14.282	168	49	196	806946693	166	100	806946693	140		6C	6adko female
1	4915200	164.398	13.956	169	42	196	808048233	166	100	808048233	141		6D	6wt female

## Sheet: area1 
name	area	mean	stdDev	mode	min	max	intDen	median	%area	RawintDen	Threshold
4	2490432	164.577	12.663	167	79	195	409868549	166	9.12	409868549	147		1wt female
4	2490432	163.861	15.086	172	34	196	408084662	166	12.889	408084662	147		1adko male
4	2490432	160.682	18.785	173	18	195	400167196	165	12.087	400167196	139		2adko male
4	2490432	165.947	12.152	171	68	194	413279316	168	5.874	413279316	145		2wt male
4	2490432	162.709	17.487	172	44	195	405216936	166	9.273	405216936	138		2wt female
4	2490432	165.376	13.427	170	58	194	411858130	167	5.848	411858130	142		2adko female
4	2490432	163.967	15.032	173	50	193	408348214	167	11.873	408348214	146		3adko male
4	2490432	165.04	12.735	170	40	191	411021130	167	9.956	411021130	148		3wt male
4	2490432	162.855	12.809	166	58	195	405579365	164	8.279	405579365	144		4adko male
4	2490432	160.539	18.573	172	29	214	399812216	164	12.273	399812216	139		4adko female
4	2490432	164.988	15.246	172	0	204	410891946	167	4.773	410891946	136		4wt male
4	2490432	166.996	14.812	176	7	199	415891462	170	8.467	415891462	145		4wt female
4	2490432	164.453	14.397	172	14	207	409557954	167	11.2	409557954	147		5adko male
4	2490432	165.05	14.852	172	0	198	411046993	168	8.112	411046993	144		5wt male
4	2490432	164.747	15.253	171	36	196	410291553	167	10.109	410291553	145		5adko female
4	2490432	161.221	16.959	173	0	193	401509263	165	13.767	401509263	143		6adko male
4	2490432	163.78	16.075	170	45	196	407882638	166	8.584	407882638	140		6wt male
4	2490432	165.362	15.388	176	49	196	411821787	168	6.894	411821787	140		6adko female
4	2490432	163.759	15.995	172	42	196	407830647	166	10.153	407830647	143		6wt female

## Sheet: area2
name	area	mean	stdDev	mode	min	max	intDen	median	%area	RawintDen	Threshold
5	1681656	162.272	11.117	165	92	191	272885708	163	9.427	272885708	147		1wt female
5	1681656	162.17	13.243	166	60	194	272714391	163	12.759	272714391	147		1adko male
5	1681656	156.947	16.942	162	52	192	263931090	159	14.14	263931090	139		2adko male
5	1681656	168.143	9.6	170	105	191	282758849	169	1.929	282758849	145		2wt male
5	1681656	159.517	13.576	157	82	194	268252880	160	6.08	268252880	138		2wt female
5	1681656	163.447	10.819	165	24	194	274861500	164	3.315	274861500	142		2adko female
5	1681656	159.731	12.595	162	82	191	268612421	161	14.453	268612421	146		3adko male
5	1681656	164.547	10.971	166	56	194	276711461	165	7.489	276711461	148		3wt male
5	1681656	160.332	10.782	161	88	195	269622810	161	7.453	269622810	144		4adko male
5	1681656	155.07	16.041	158	5	205	260774228	157	16.059	260774228	139		4adko female
5	1681656	162.332	13.554	165	0	196	272986629	163	3.686	272986629	136		4wt male
5	1681656	164.4	12.965	165	13	194	276463462	165	7.603	276463462	145		4wt female
5	1681656	162.08	10.978	163	0	191	272562990	163	8.949	272562990	147		5adko male
5	1233208	160.641	16.622	165	0	197	198103723	162	14.265	198103723	144		5wt male
5	1681656	163.207	12.172	165	62	194	274457597	164	7.511	274457597	145		5adko female
5	1681656	156.552	15.081	160	65	195	263267066	158	17.623	263267066	143		6adko male
5	1681656	161.329	13.317	163	4	195	271299620	162	6.48	271299620	140		6wt male
5	1681656	161.661	13.618	165	73	194	271858018	163	6.817	271858018	140		6adko female
5	1681656	164.513	12.1	167	73	193	276653973	166	5.133	276653973	143		6wt female

## Sheet: Area1
	area	mean	StdDev	Mode	Min	Max	IntDen	Median	%Area	RawIntDen
1	1623072	162.631	12.85	167	79	194	263962075	164	11.296	263962075		1wt female
1	1623072	161.202	16.157	167	48	194	261642866	164	17.35	261642866		1adko male
1	1623072	157.702	20.04	171	39	194	255961863	162	15.823	255961863		2adko male
1	1623072	164.419	12.601	169	68	194	266863511	166	7.527	266863511		2wt male
1	1623072	160.78	18.517	168	44	195	260957074	164	11.768	260957074		2wt female
1	1623072	163.97	14.052	170	58	194	266134443	166	7.46	266134443		2adko female
1	1623072	161.479	15.696	169	50	193	262092757	164	15.301	262092757		3adko male
1	1623072	163.304	13.105	168	40	194	265054177	165	12.119	265054177		3wt male
1	1623072	160.491	12.73	164	61	193	260489057	162	10.354	260489057		4adko male
1	1623072	158.91	19.46	171	29	214	257922078	162	14.654	257922078		4adko female
1	1623072	164.364	15.628	171	16	195	266774894	167	5.421	266774894		4wt male
1	1623072	166.174	15.746	178	7	195	269713096	169	9.89	269713096		4wt female
1	1623072	163.894	14.725	172	14	196	266011864	167	12.227	266011864		5adko male
1	1623072	165.096	15.477	177	0	194	267962103	168	8.672	267962103		5wt male
1	1623072	163.745	15.822	170	41	196	265769398	166	11.302	265769398		5adko female
1	1623072	158.145	17.822	170	0	193	256681316	161	17.908	256681316		6adko male
1	1623072	162.401	16.629	170	45	195	263588307	165	10.184	263588307		6wt male
1	1623072	162.918	15.743	171	49	195	264427333	165	8.663	264427333		6adko female
1	1623072	162.201	16.336	168	42	196	263264709	165	11.732	263264709		6wt female

## Sheet: total area percentage positive
> threshold 1	area 1		> threshold 1	area 1		total area	total signal\		% total area
227127	2490432		158530	1681656		4172088	385657		9.24374	1wt female
320992	2490432		214562	1681656		4172088	535554		12.8366	1adko male
301019	2490432		237786	1681656		4172088	538805		12.9145	2adko male
146288	2490432		32439.1	1681656		4172088	178727		4.28388	2wt male
230938	2490432		102245	1681656		4172088	333182		7.98599	2wt female
145640	2490432		55746.9	1681656		4172088	201387		4.82702	2adko female
295689	2490432		243050	1681656		4172088	538739		12.9129	3adko male
247947	2490432		125939	1681656		4172088	373887		8.96162	3wt male
206183	2490432		125334	1681656		4172088	331517		7.94606	4adko male
305651	2490432		270057	1681656		4172088	575708		13.799	4adko female
118868	2490432		61985.8	1681656		4172088	180854		4.33486	4wt male
210865	2490432		127856	1681656		4172088	338721		8.11874	4wt female
278928	2490432		150491	1681656		4172088	429420		10.2927	5adko male
202024	2490432		175917	1233208		3723640	377941		10.1498	5wt male
251758	2490432		126309	1681656		4172088	378067		9.06182	5adko female
342858	2490432		296358	1681656		4172088	639216		15.3212	6adko male
213779	2490432		108971	1681656		4172088	322750		7.73593	6wt male
171690	2490432		114638	1681656		4172088	286329		6.86296	6adko female
252854	2490432		86319.4	1681656		4172088	339173		8.12957	6wt female
