# Supplementary material for: Effects of Long-Term Endogenous Corticosteroid Exposure on Brain Volume and Glial Cells in the AdKO Mouse
Source: Front Neurosci. 2021 Feb 10;15:604103. doi: 10.3389/fnins.2021.604103 (PMC7902940; doi:10.3389/fnins.2021.604103)
Supplement: Supplementary file 5 [file Data_Sheet_1.ZIP › Results IHC MBP GFAP Iba1/MBP/MBP Cg2.xlsx]

## Sheet: Threshold
name	area	mean	stdev	mode	min	max	median	%area	threshold
1	4915200	167.248	10.89	169	61	196	168	100	147		1D	1wt female
1	4915200	164.345	11.275	169	62	195	166	100	147		1E	1adko male
1	4666511	165.201	15.771	179	27	193	169	100	147		1G	1adko female
1	4915200	160.338	15.107	169	24	192	163	100	139		2A	2adko male
1	4915200	162.81	10.868	167	47	189	164	100	145		2B	2wt male
1	4682046	161.203	14.736	168	19	193	163	100	138		2D	2wt female
1	4915200	162.35	12.748	168	0	192	164	100	142		2G	2adko female
1	4801016	163.501	13.925	174	31	190	166	100	146		3A	3adko male
1	4915200	163.37	10.473	168	50	190	165	100	148		3B	3wt male
1	4915200	161.534	13.752	172	47	192	163	100	144		4A	4adko male
1	4915200	162.516	15.689	171	34	192	165	100	139		4C	4adko female
1	4915200	161.645	13.644	164	0	193	163	99.999	136		4F	4wt male
1	4915200	165.042	11.967	169	52	193	167	100	145		4H	4wt female
1	4813281	164.591	11.595	171	27	190	167	100	147		5A	5adko male
1	4915200	163.649	11.948	168	39	192	165	100	144		5F-B	5wt male
1	4915200	165.184	13.269	171	45	193	167	100	145		5G	5adko female
1	4915200	169.642	9.501	171	50	193	170	100	151		5H	5wt female
1	4738763	163.349	14.533	173	0	192	166	99.998	143		6A	6adko male
1	4915200	162.179	13.174	166	14	194	164	100	140		6B	6wt male
1	4915200	164.089	13.825	168	2	203	166	100	140		6C	6adko female
1	4915200	163.907	14.189	171	34	193	167	100	143		6D	6wt female

## Sheet: 1 raw
name	area	mean	stddev	mode	min	max	Intden	median	%area	RawIntDen
1	555093	168.503	11.625	173	61	195	93535010	171	5.008	93535010	1D	1wt female
1	555093	167.184	11.473	173	62	190	92802465	170	5.45	92802465	1E	1adko male
1	555093	168.134	19.989	178	27	191	93329911	175	9.744	93329911	1G	1adko female
1	555093	163.437	19.222	177	32	188	90722785	170	10.598	90722785	2A	2adko male
1	555093	160.637	13.729	167	47	186	89168479	164	10.542	89168479	2B	2wt male
1	555093	161.942	16.673	169	19	190	89892921	166	7.755	89892921	2D	2wt female
1	555093	164.419	15.674	171	29	188	91267739	169	7.97	91267739	2G	2adko female
1	555093	167.964	16.873	176	31	189	93235601	173	7.58	93235601	3A	3adko male
1	555093	165.104	10.854	170	50	188	91647916	168	6.993	91647916	3B	3wt male
1	555093	169.867	12.07	175	68	191	94292130	173	4.552	94292130	4A	4adko male
1	555093	169.029	14.483	176	34	191	93826812	173	4.636	93826812	4C	4adko female
1	555093	162.917	14.118	168	28	191	90434002	166	4.506	90434002	4F	4wt male
1	555093	167.791	11.65	175	73	190	93139511	171	4.942	93139511	4H	4wt female
1	555093	164.35	15.229	172	45	187	91229780	169	10.47	91229780	5A	5adko male
1	555093	163.782	14.553	169	39	190	90914429	167	8.094	90914429	5F-B	5wt male
1	555093	168.554	12.865	174	45	193	93563029	172	5.485	93563029	5G	5adko female
1	555093	168.946	8.242	171	100	191	93780832	170	3.411	93780832	5H	5wt female
1	555093	165.954	14.741	173	51	191	92119808	170	7.089	92119808	6A	6adko male
1	555093	162.025	12.534	166	51	192	89938704	164	5.36	89938704	6B	6wt male
1	555093	164.568	14.947	171	2	191	91350482	168	5.977	91350482	6C	6adko female
1	555093	165.89	15.044	172	35	190	92084646	170	6.166	92084646	6D	6wt female

## Sheet: 2 raw
name	area	mean	stddev	mode	min	max	Intden	median	%area	RawIntDen
2	754800	170.321	11.25	176	93	195	128558064	172	3.593	128558064	1D	1wt female
1	754800	169.76	9.063	171	69	193	128134874	171	2.395	128134874	1E	1adko male
1	754800	175.872	11.039	180	50	193	132748303	178	2.457	132748303	1G	1adko female
1	754290	170.808	10.566	175	48	191	128838559	173	1.917	128838559	2A	2adko male
1	754290	163.674	11.176	169	73	189	123457576	165	6.543	123457576	2B	2wt male
1	754290	168.901	12.944	175	41	193	127400558	171	2.966	127400558	2D	2wt female
1	754290	168.402	10.711	171	75	191	127023691	170	2.688	127023691	2G	2adko female
1	754290	169.236	13.316	176	39	190	127652990	173	6.027	127652990	3A	3adko male
1	754290	168.553	9.166	172	71	188	127137934	170	3.331	127137934	3B	3wt male
1	754290	171.113	9.91	176	49	192	129068618	173	2.435	129068618	4A	4adko male
1	754800	170.518	12.221	178	54	192	128706773	173	2.816	128706773	4C	4adko female
1	754800	167.58	12.596	170	0	193	126489224	169	1.755	126489224	4F	4wt male
1	754800	171.115	10.281	175	79	193	129157249	173	2.259	129157249	4H	4wt female
1	754800	169.6	9.752	172	51	188	128014067	171	2.978	128014067	5A	5adko male
1	754800	165.845	11.212	169	49	190	125179817	167	4.506	125179817	5F-B	5wt male
1	754800	169.566	11.473	175	70	193	127988582	171	3.682	127988582	5G	5adko female
1	754800	169.944	8.347	169	83	192	128273474	170	2.408	128273474	5H	5wt female
1	754800	170.116	12.669	176	63	192	128403791	173	4.298	128403791	6A	6adko male
1	754800	163.031	14.133	167	78	193	123056059	165	6.709	123056059	6B	6wt male
1	754800	167.348	11.467	170	17	192	126314295	169	2.247	126314295	6C	6adko female
1	754800	169.098	13.846	174	40	193	127635214	172	4.588	127635214	6D	6wt female

## Sheet: 3 raw
name	area	mean	stddev	mode	min	max	Intden	median	%area	RawIntDen
3	1077543	162.96	10.95	164	99	191	175596877	163	8.453	175596877	1D	1wt female
1	1077543	157.599	11.537	161	79	188	169819965	158	18.497	169819965	1E	1adko male
1	1077543	156.456	14.901	163	61	189	168587837	158	18.377	168587837	1G	1adko female
1	1077543	155.274	14.097	161	50	189	167314461	157	12.911	167314461	2A	2adko male
1	1077543	160.626	10.817	163	91	188	173081703	162	8.81	173081703	2B	2wt male
1	1077543	157.121	17.308	169	52	191	169305155	160	14.399	169305155	2D	2wt female
1	1077543	157.213	12.753	157	1	189	169403435	158	12.088	169403435	2G	2adko female
1	1077543	156.64	13.722	162	69	188	168786325	158	20.701	168786325	3A	3adko male
1	1077543	159.417	10.769	163	82	188	171779130	160	15.236	171779130	3B	3wt male
1	1077543	153.838	11.841	155	84	188	165767413	154	20.662	165767413	4A	4adko male
1	1077543	155.904	15.702	163	36	190	167993692	157	14.193	167993692	4C	4adko female
1	1077543	159.189	14.191	162	6	191	171532982	161	6.732	171532982	4F	4wt male
1	1077543	160.518	12.983	166	82	190	172965435	162	13.044	172965435	4H	4wt female
1	1077543	159.945	11.968	162	30	189	172348019	161	14.622	172348019	5A	5adko male
1	1077543	159.695	12.702	164	43	189	172078048	161	11.352	172078048	5F-B	5wt male
1	1077543	159.684	13.985	163	53	191	172065956	161	14.921	172065956	5G	5adko female
1	948230	167.555	10.033	169	104	191	158880780	169	6.975	158880780	5H	5wt female
1	1077543	154.767	15.534	162	0	189	166767709	156	21.154	166767709	6A	6adko male
1	1077543	159.832	14.669	168	69	193	172225774	161	10.287	172225774	6B	6wt male
1	1077543	162.979	15.234	166	10	194	175617193	165	7.588	175617193	6C	6adko female
1	1077543	159.087	14.287	164	58	190	171422696	161	13.28	171422696	6D	6wt female

## Sheet: 4 raw
name	area	mean	stddev	mode	min	max	Intden	median	%area	RawIntDen
4	714365	169.571	10.331	170	111	196	121135715	170	2.74	121135715	1D	1wt female
1	713900	166.165	10.478	169	99	194	118625244	167	4.78	118625244	1E	1adko male
1	698525	165.81	14.627	179	63	193	115822469	169	7.952	115822469	1G	1adko female
1	715008	159.808	13.452	168	77	191	114263984	162	8.19	114263984	2A	2adko male
1	715008	164.46	9.818	165	104	188	117590062	165	3.925	117590062	2B	2wt male
1	715008	160.841	14.063	164	78	193	115002907	162	6.451	115002907	2D	2wt female
1	714985	163.17	10.819	164	92	188	116664239	164	3.564	116664239	2G	2adko female
1	714705	164.168	11.44	167	89	190	117331371	165	7.5	117331371	3A	3adko male
1	714848	164.948	10.534	167	96	188	117912638	166	7.425	117912638	3B	3wt male
1	715008	164.5	12.001	174	47	192	117619009	166	6.248	117619009	4A	4adko male
1	715008	164.595	14.032	171	75	192	117686511	167	5.56	117686511	4C	4adko female
1	715008	163.424	12.716	164	79	193	116849311	165	2.982	116849311	4F	4wt male
1	715008	166.262	11.332	168	89	192	118878681	167	4.743	118878681	4H	4wt female
1	715008	165.968	10.434	169	27	190	118668481	167	5	118668481	5A	5adko male
1	714782	164.965	10.919	166	103	191	117914325	166	4.018	117914325	5F-B	5wt male
1	701065	167.706	11.958	172	82	193	117572797	169	4.59	117572797	5G	5adko female
1	712672	171.92	8.836	174	50	193	122522589	173	1.731	122522589	5H	5wt female
1	694660	164.243	11.537	167	90	189	114093278	166	5.147	114093278	6A	6adko male
1	715008	164.496	13.194	169	84	193	117615648	166	4.465	117615648	6B	6wt male
1	613548	163.829	12.739	168	45	192	100517153	165	4.539	100517153	6C	6adko female
1	710988	163.92	12.626	168	77	191	116544986	166	6.559	116544986	6D	6wt female
