# Supplementary material for: Effects of Long-Term Endogenous Corticosteroid Exposure on Brain Volume and Glial Cells in the AdKO Mouse
Source: Front Neurosci. 2021 Feb 10;15:604103. doi: 10.3389/fnins.2021.604103 (PMC7902940; doi:10.3389/fnins.2021.604103)
Supplement: Supplementary file 5 [file Data_Sheet_1.ZIP › Results IHC MBP GFAP Iba1/MBP/MBP DG HIPP.xlsx]

## Sheet: Threshold
name	Area	mean	StdDev	Mode	Min	Max	IntDen	Median	%Area	RawIntDen		Threshold
1	4318616	139.975	14.212	148	33	165	604496530	143	100	604496530		113	1 AdKO male
													1 WT male
1	4915200	139.165	19.91	150	12	168	684026183	145	100	684026183		100	1 AdKO Female
1	4915200	134.717	18.161	145	0	166	662161001	139	99.988	662161001		100	1 WT Female
1	4915200	146.503	10.536	152	35	167	720093698	149	100	720093698		124	2 AdKO male
1	4915200	138.122	14.521	145	33	167	678894995	141	100	678894995		107	2 WT Male
1	4915200	145.322	14.434	152	33	169	714284423	148	100	714284423		117	2 AdKO Female
1	4915200	140.699	17.361	151	22	168	691563211	145	100	691563211		108	2 WT Female
1	4915200	143.142	15.303	149	22	168	703573784	146	100	703573784		111	3 AdKO Male
1	4915200	137.127	18.27	146	9	168	674008739	141	100	674008739		101	3 WT Male
1	4915200	140.405	16.988	149	19	169	690119785	145	100	690119785		106	3 AdKO Female
1	4915200	136.812	20.563	148	19	168	672458070	143	100	672458070		95	3 WT Female
1	4915200	145.021	13.582	151	0	168	712808484	148	99.996	712808484		116	4 AdKO Male
1	4915200	138.497	16.778	146	11	167	680739138	143	100	680739138		103	4 WT Male
1	4915200	139.524	17.743	151	24	167	685790689	144	100	685790689		106	4 AdKO Female
1	4915200	137.592	18.17	150	25	167	676291177	143	100	676291177		105	4 WT Female
1	4915200	149.081	8.907	153	25	168	732764966	151	100	732764966		130	5 AdKO Male
1	4915200	144.185	12.096	151	37	167	708698010	147	100	708698010		121	5 WT Male
1	4915200	141.656	14.053	149	29	166	696269677	145	100	696269677		114	5 AdKO Female
1	4915200	141.289	15.093	149	26	167	694465574	145	100	694465574		111	5 WT Female
1	4915200	146.093	11.802	151	27	167	718074655	149	100	718074655		121	6 AdKO Male
1	4915200	140.523	14.785	149	28	167	690696793	144	100	690696793		111	6 WT Male
1	4915200	142.547	16.831	159	18	167	700648809	146	100	700648809		116	6 AdKO Female
1	4915200	136.557	18.592	148	15	167	671204956	143	100	671204956		100	6 WT Female

## Sheet: DG Polymorph
name	Area	mean	StdDev	Mode	Min	Max	IntDen	Median	%Area	RawIntDen
2	64000	132.551	13.333	143	56	160	8483235	136	9.637	8483235		1 AdKO male
												1 WT male
2	64000	136.566	17.093	151	51	164	8740231	141	4.739	8740231		1 AdKO Female
2	64000	132.519	19.066	145	42	164	8481190	138	8.175	8481190		1 WT Female
2	64000	148.069	7.665	152	102	165	9476407	150	1.181	9476407		2 AdKO male
2	64000	135.342	12.681	141	61	160	8661918	137	3.28	8661918		2 WT Male
2	64000	146.248	10.306	154	84	166	9359892	149	2.269	9359892		2 AdKO Female
2	64000	136.05	18.377	152	49	167	8707213	139	8.666	8707213		2 WT Female
2	64000	140.795	12.112	146	47	165	9010906	143	2.803	9010906		3 AdKO Male
												3 WT Male
2	64000	138.562	11.219	146	79	164	8867967	140	1.363	8867967		3 AdKO Female
2	64000	134.436	17.526	146	39	162	8603911	140	4.023	8603911		3 WT Female
2	64000	143.353	12.025	150	75	167	9174578	146	3.542	9174578		4 AdKO Male
2	64000	135.902	14.889	145	45	162	8697757	139	4.148	8697757		4 WT Male
2	64000	134.631	16.527	138	53	164	8616395	137	6.386	8616395		4 AdKO Female
2	64000	136.508	14.891	146	45	163	8736541	140	3.969	8736541		4 WT Female
2	64000	150.031	6.31	154	97	165	9601990	151	1.117	9601990		5 AdKO Male
2	64000	142.176	10.839	151	87	164	9099262	145	5.225	9099262		5 WT Male
2	64000	141.227	12.395	147	76	163	9038515	144	3.923	9038515		5 AdKO Female
2	64000	137.54	14.068	143	68	165	8802547	140	5.27	8802547		5 WT Female
2	64000	144.893	9.938	152	87	163	9273171	147	3.416	9273171		6 AdKO Male
2	64000	140.171	12.831	146	61	165	8970937	143	3.428	8970937		6 WT Male
2	64000	138.948	14.414	148	41	164	8892703	142	6.08	8892703		6 AdKO Female
2	64000	136.696	16.757	148	52	164	8748528	141	4.519	8748528		6 WT Female

## Sheet: DG Granular
name	Area	mean	StdDev	Mode	Min	Max	IntDen	Median	%Area	RawIntDen
3	63217	143.504	10.718	149	75	164	9071877	146	2.474	9071877		1 AdKO male
												1 WT male
3	63217	142.403	15.709	152	35	167	9002280	147	3.015	9002280		1 AdKO Female
3	84467	130.905	16.033	145	46	160	11057163	134	5.428	11057163		1 WT Female
3	63217	149.333	7.057	152	88	164	9440390	151	1.359	9440390		2 AdKO male
3	63217	139.081	13.209	148	68	159	8792281	143	3.233	8792281		2 WT Male
3	63217	148.522	10.917	155	84	165	9389143	152	2.545	9389143		2 AdKO Female
3	84467	138.772	14.852	151	59	164	11721628	142	4.21	11721628		2 WT Female
3	63217	144.557	12.808	154	74	165	9138465	148	2.86	9138465		3 AdKO Male
												3 WT Male
3	63217	144.534	13.345	152	58	166	9136987	148	2.686	9136987		3 AdKO Female
3	63217	147.993	11.909	153	36	166	9355695	151	1.057	9355695		3 WT Female
3	84467	141.799	13.896	147	52	165	11977320	145	5.666	11977320		4 AdKO Male
3	63217	140.334	15.22	151	58	165	8871505	145	3.703	8871505		4 WT Male
3	63217	142.591	13.227	150	65	165	9014151	145	2.232	9014151		4 AdKO Female
3	63217	134.303	17.532	143	36	163	8490255	139	7.681	8490255		4 WT Female
3	63217	152.283	6.938	156	114	167	9626860	154	0.873	9626860		5 AdKO Male
3	63217	143.075	9.829	149	86	164	9044801	145	3.412	9044801		5 WT Male
3	63217	145.573	8.31	150	75	162	9202716	147	0.96	9202716		5 AdKO Female
3	63217	144.959	12.556	152	36	165	9163844	148	2.752	9163844		5 WT Female
3	63217	144.285	11.378	150	70	163	9121256	147	4.94	9121256		6 AdKO Male
3	63217	142.521	12.342	148	67	166	9009754	145	3.102	9009754		6 WT Male
3	63217	142.984	14.672	159	48	166	9039034	146	5.449	9039034		6 AdKO Female
3	63217	139.445	16.543	149	48	165	8815293	144	3.909	8815293		6 WT Female
