# Supplementary material for: Effects of Long-Term Endogenous Corticosteroid Exposure on Brain Volume and Glial Cells in the AdKO Mouse
Source: Front Neurosci. 2021 Feb 10;15:604103. doi: 10.3389/fnins.2021.604103 (PMC7902940; doi:10.3389/fnins.2021.604103)
Supplement: Supplementary file 5 [file Data_Sheet_1.ZIP › Results IHC MBP GFAP Iba1/MBP/MBP S2 HIPP.xlsx]

## Sheet: Threshold
name	Area	mean	StdDev	Mode	Min	Max	IntDen	Median	%Area	RawIntDen		Threshold
1	4915200	138.458	15.744	147	8	166	680549473	143	100	680549473		107	1 AdKO male
													1 WT male
1	4915200	136.973	21.502	150	0	167	673251562	144	100	673251562		95	1 AdKO Female
1	4915200	133.359	22.259	148	26	166	655486370	140	100	655486370		93	1 WT Female
1	4915200	142.044	14.622	152	31	168	698173201	146	100	698173201		114	2 AdKO male
1	4915200	131.894	19.27	148	30	167	648286346	136	100	648286346		100	2 WT Male
1	4915200	130.9	19.454	144	30	168	643397626	135	100	643397626		94	2 AdKO Female
1	4915200	134.994	22.371	155	17	167	663522018	141	100	663522018		100	2 WT Female
1	4915200	137.216	17.681	151	11	167	674444577	142	100	674444577		106	3 AdKO Male
1	4915200	130.121	23.351	147	19	166	639569080	136	100	639569080		89	3 WT Male
1	4915200	139.336	15.815	149	5	167	684865848	144	100	684865848		109	3 AdKO Female
1	4915200	131.091	23.288	149	18	166	644340550	138	100	644340550		91	3 WT Female
1	4915200	137.033	18.806	151	29	166	673545081	143	100	673545081		103	4 AdKO Male
1	4915200	134.632	20.799	153	9	166	661743895	140	100	661743895		100	4 WT Male
													4 AdKO Female
1	4915200	133.066	20.021	152	26	166	654047342	138	100	654047342		102	4 WT Female
1	4915200	145.679	10.268	151	41	169	716043440	147	100	716043440		126	5 AdKO Male
1	4915200	140.329	16.296	151	37	167	689743726	145	100	689743726		111	5 WT Male
1	4915200	135.269	18.084	149	25	165	664875347	140	100	664875347		104	5 AdKO Female
1	4915200	130.806	23.084	149	1	167	642939019	139	100	642939019		91	5 WT Female
1	4915200	138.527	14.136	145	34	166	680888446	141	100	680888446		110	6 AdKO Male
1	4915200	136.77	19.778	152	30	167	672253677	143	100	672253677		102	6 WT Male
1	4915200	136.666	18.936	151	26	166	671739485	142	100	671739485		103	6 AdKO Female
1	4915200	135.201	20.798	151	25	166	664539261	142	100	664539261		98	6 WT Female

## Sheet: S2 Area1
name	Area	mean	StdDev	Mode	Min	Max	IntDen	Median	%Area	RawIntDen		Px
2	459540	144.333	9.811	147	54	162	66326934	146	1.022	66326934		4696.5	1 AdKO male
													1 WT male
2	459540	138.567	16.842	147	18	162	63677264	143	3.336	63677264		15330.3	1 AdKO Female
2	459540	136.302	16.959	143	32	161	62636445	140	3.533	62636445		16235.5	1 WT Female
2	459540	146.416	12.531	153	34	162	67284136	151	3.257	67284136		14967.2	2 AdKO male
2	459540	141.854	14.166	154	44	162	65187481	146	2.259	65187481		10381	2 WT Male
2	459540	135.756	14.998	142	38	161	62385318	139	2.106	62385318		9677.91	2 AdKO Female
2	459540	140.116	19.746	154	33	162	64388737	149	6.226	64388737		28611	2 WT Female
2	459540	146.739	9.205	150	50	162	67432437	149	0.621	67432437		2853.74	3 AdKO Male
2	459540	138.063	15.66	146	38	161	63445595	142	1.717	63445595		7890.3	3 WT Male
2	459540	146.544	7.688	150	5	161	67342919	148	0.581	67342919		2669.93	3 AdKO Female
2	459540	139.361	14.847	149	33	161	64041919	143	1.846	64041919		8483.11	3 WT Female
2	459540	148.148	9.113	151	54	162	68079708	150	0.568	68079708		2610.19	4 AdKO Male
2	459540	140.149	15.005	154	39	161	64404073	144	2.718	64404073		12490.3	4 WT Male
													4 AdKO Female
2	459540	141.922	11.581	151	59	160	65218847	145	0.93	65218847		4273.72	4 WT Female
2	459540	145.11	9.219	150	56	163	66684069	147	4.401	66684069		20224.4	5 AdKO Male
2	459540	144.44	12.228	150	40	163	66376094	148	2.867	66376094		13175	5 WT Male
2	459540	147.506	7.326	151	61	161	67784845	149	0.513	67784845		2357.44	5 AdKO Female
2	459540	145.653	8.801	150	46	160	66933183	148	0.28	66933183		1286.71	5 WT Female
2	459540	140.295	10.487	144	37	160	64471072	143	2.348	64471072		10790	6 AdKO Male
2	459540	144.34	11.786	149	43	163	66329993	147	1.293	66329993		5941.85	6 WT Male
2	459540	141.791	12.411	152	56	160	65158671	145	1.589	65158671		7302.09	6 AdKO Female
2	459540	142.296	12.02	151	29	160	65390571	146	1.189	65390571		5463.93	6 WT Female

## Sheet: S2 Area2
name	Area	mean	StdDev	Mode	Min	Max	IntDen	Median	%Area	RawIntDen		pix
3	1234200	143.919	11.185	149	8	165	177624777	146	1.492	177624777		18414.3	1 AdKO male
													1 WT male
3	1234200	145.365	14.836	158	1	166	179409233	149	1.799	179409233		22203.3	1 AdKO Female
3	1234200	142.568	14.903	149	26	165	175957099	146	1.89	175957099		23326.4	1 WT Female
3	1234200	146.671	12.152	153	40	165	181021485	150	2.869	181021485		35409.2	2 AdKO male
3	1234200	140.375	14.399	149	32	163	173251219	145	2.477	173251219		30571.1	2 WT Male
3	1234200	136.028	16.493	144	30	165	167885920	140	2.955	167885920		36470.6	2 AdKO Female
3	1234200	141.674	17.243	157	17	165	174854525	146	3.685	174854525		45480.3	2 WT Female
3	1234200	145.373	12.253	152	33	165	179418815	149	2.073	179418815		25585	3 AdKO Male
3	1234200	141.142	17.878	150	28	165	174197368	147	2.579	174197368		31830	3 WT Male
3	1234200	144.226	11.225	149	40	164	178004095	147	2.051	178004095		25313.4	3 AdKO Female
3	1234200	140.03	16.681	148	30	165	172825160	145	2.493	172825160		30768.6	3 WT Female
3	1234200	145.586	12.856	152	29	165	179682803	149	1.812	179682803		22363.7	4 AdKO Male
3	1234200	139.94	18.089	151	24	165	172714225	145	4.489	172714225		55403.2	4 WT Male
													4 AdKO Female
3	1234200	137.744	18.141	155	26	164	170003769	143	5.583	170003769		68905.4	4 WT Female
3	1234200	145.386	10.216	152	41	165	179435907	148	5.605	179435907		69176.9	5 AdKO Male
3	1234200	147.025	11.548	152	45	167	181457922	150	2.078	181457922		25646.7	5 WT Male
3	1234200	140.986	14.186	149	36	164	174005130	145	3.104	174005130		38309.6	5 AdKO Female
3	1234200	141.24	15.852	149	31	164	174318411	146	2.443	174318411		30151.5	5 WT Female
3	1234200	138.919	13.622	146	39	165	171453722	142	4.325	171453722		53379.2	6 AdKO Male
3	1234200	146.673	11.767	152	39	165	181024190	150	1.258	181024190		15526.2	6 WT Male
3	1234200	145.448	12.502	151	39	165	179512058	149	1.764	179512058		21771.3	6 AdKO Female
3	1234200	144.098	13.598	150	38	165	177845929	147	1.734	177845929		21401	6 WT Female

## Sheet: S2 Area3
name	Area	mean	StdDev	Mode	Min	Max	IntDen	Median	%Area	RawIntDen		pix
4	2351100	133.813	17.507	144	34	166	314607277	137	8.545	314607277		200901	1 AdKO male
													1 WT male
4	2351100	130.693	24.339	159	0	167	307271294	136	10.463	307271294		245996	1 AdKO Female
4	2351100	127.333	24.686	145	29	166	299371443	134	11.636	299371443		273574	1 WT Female
4	2351100	138.725	15.588	145	31	168	326155985	141	7.738	326155985		181928	2 AdKO male
4	2351100	125.222	20.068	136	30	167	294409168	128	12.282	294409168		288762	2 WT Male
4	2351100	126.537	20.738	135	32	168	297502024	130	8.329	297502024		195823	2 AdKO Female
4	2351100	129.473	24.458	160	22	167	304404753	135	13.88	304404753		326333	2 WT Female
4	2351100	130.982	19.112	143	33	167	307951337	135	11.221	307951337		263817	3 AdKO Male
4	2351100	121.785	24.551	135	25	166	286329442	127	11.941	286329442		280745	3 WT Male
4	2351100	135.067	18.031	145	19	167	317556311	139	9.525	317556311		223942	3 AdKO Female
4	2351100	123.152	25.557	136	26	166	289543307	128	13.167	289543307		309569	3 WT Female
4	2351100	130.017	20.15	142	32	166	305684084	134	10.886	305684084		255941	4 AdKO Male
4	2351100	129.533	22.65	159	9	166	304544038	133	11.938	304544038		280674	4 WT Male
													4 AdKO Female
4	2351100	126.921	21.231	139	32	166	298403815	130	13.826	298403815		325063	4 WT Female
4	2351100	145.542	10.453	149	47	169	342184613	147	5.171	342184613		121575	5 AdKO Male
4	2351100	135.091	17.856	146	37	167	317613290	139	10.808	317613290		254107	5 WT Male
4	2351100	129.684	19.246	139	25	165	304901182	133	10.615	304901182		249569	5 AdKO Female
4	2351100	121.181	24.448	138	1	167	284909699	127	13.936	284909699		327649	5 WT Female
4	2351100	137.726	14.893	143	42	166	323808648	140	5.568	323808648		130909	6 AdKO Male
4	2351100	130.08	21.313	145	30	167	305830183	134	11.782	305830183		277007	6 WT Male
4	2351100	130.157	20.899	143	32	166	306011740	134	11.729	306011740		275761	6 AdKO Female
4	2351100	127.367	23.297	139	25	166	299453077	132	12.422	299453077		292054	6 WT Female

## Sheet: S2 Total
Ttotarea		totpix		%area
4044840		224012		5.53822		1 AdKO male
						1 WT male
4044840		283529		7.00965		1 AdKO Female
4044840		313136		7.74161		1 WT Female
4044840		232305		5.74323		2 AdKO male
4044840		329714		8.15148		2 WT Male
4044840		241972		5.98223		2 AdKO Female
4044840		400424		9.89962		2 WT Female
4044840		292256		7.22539		3 AdKO Male
4044840		320465		7.92281		3 WT Male
4044840		251926		6.22832		3 AdKO Female
4044840		348821		8.62385		3 WT Female
4044840		280915		6.94501		4 AdKO Male
4044840		348568		8.61759		4 WT Male
						4 AdKO Female
4044840		398242		9.84568		4 WT Female
4044840		210977		5.21595		5 AdKO Male
4044840		292929		7.24203		5 WT Male
4044840		290236		7.17547		5 AdKO Female
4044840		359088		8.87767		5 WT Female
4044840		195078		4.8229		6 AdKO Male
4044840		298475		7.37915		6 WT Male
4044840		304834		7.53636		6 AdKO Female
4044840		318919		7.88458		6 WT Female
