# Supplementary material for: Effects of Long-Term Endogenous Corticosteroid Exposure on Brain Volume and Glial Cells in the AdKO Mouse
Source: Front Neurosci. 2021 Feb 10;15:604103. doi: 10.3389/fnins.2021.604103 (PMC7902940; doi:10.3389/fnins.2021.604103)
Supplement: Supplementary file 5 [file Data_Sheet_1.ZIP › Results IHC MBP GFAP Iba1/MBP/MBP SSp.xlsx]

## Sheet: threshold
name	area	mean	stdDev	mode	min	max	intDen	Median	%area	RawIntDen	threshold
1	4915200	162.434	21.287	175	0	196	798395312	167	99.994	798395312	133	1wt female
1	4915200	154.506	25.795	171	0	194	759429012	161	99.996	759429012	119	1adko male
1	4722561	158.298	26.478	179	0	194	747572355	165	99.991	747572355	125	1adko female
1	4915200	157.804	21.898	177	19	195	775638520	163	100	775638520	133	2adko male
												2wt male
1	4915200	156.97	25.602	177	0	195	771540552	163	99.997	771540552	125	2wt female
1	4915200	161.929	18.721	175	23	196	795911248	166	100	795911248	137	2adko female
1	4915200	158.329	21.591	177	26	196	778217101	163	100	778217101	133	3adko male
1	4915200	158.501	22.473	179	14	195	779066374	164	100	779066374	133	3wt male
1	4915200	158.687	18.994	156	27	195	779979568	160	100	779979568	118	4adko male
1	4915200	158.173	22.42	169	0	195	777453415	163	100	777453415	125	4adko female
1	4915200	161.54	18.167	169	25	196	794002220	165	100	794002220	133	4wt male
1	4915200	166.598	14.603	176	47	195	818862926	169	100	818862926	146	4wt female
1	4915200	158.521	22.092	182	13	194	779160097	162	100	779160097	138	5adko male
1	4915200	165.106	17.622	178	23	196	811528660	169	100	811528660	142	5wt male
1	4915200	163.877	19.441	177	2	197	805490472	169	100	805490472	139	5adko female
1	4915200	165.505	15.783	176	30	194	813487997	169	0	813487997	144	5wt female
1	4915200	157.864	22.016	168	2	198	775932719	163	0	775932719	124	6adko male
1	4915200	164.421	18.878	177	32	195	808162639	169	100	808162639	139	6wt male
1	4915200	156.65	23.035	169	1	195	769967388	162	100	769967388	123	6adko female
1	4915200	159.941	22.463	170	2	196	786141134	165	100	786141134	124	6wt female

## Sheet: SSp 1 
name	area	mean	stdDev	mode	min	max	intDen	Median	%area	RawIntDen
5	459540	158.854	39.422	187	0	194	72999681	177	20.595	72999681	1D	1wt female
5	459540	151.795	29.189	178	4	187	69755656	162	13.203	69755656	1E	1adko male
5	459540	157.143	39.512	188	0	194	72213332	172	16.598	72213332	1G	1adko female
5	459540	156.658	28.62	178	19	186	71990540	168	15.402	71990540	2A	2adko male
											2B	2wt male
5	459540	144.679	39.578	178	1	187	66485909	161	25.643	66485909	2D	2wt female
5	459540	155.09	29.148	180	23	190	71270148	163	20.459	71270148	2G	2adko female
5	459540	157.256	27.838	178	27	189	72265298	167	15.961	72265298	3A	3adko male
5	459540	159.849	26.208	182	27	189	73456897	168	12.916	73456897	3B	3wt male
5	459540	165.523	22.56	186	45	194	76064616	172	5.373	76064616	4A	4adko male
5	459540	154.704	29.837	179	0	187	71092491	165	13.824	71092491	4C	4adko female
5	459540	164.206	21.03	180	25	187	75458999	171	8.354	75458999	4F	4wt male
5	459540	167.301	14.4	177	50	186	76881698	172	8.469	76881698	4H	4wt female
5	459540	156.75	33.149	185	13	192	72033071	169	21.699	72033071	5A	5adko male
5	459540	160.138	23.557	180	23	187	73589927	167	16.058	73589927	5F-B	5wt male
5	459540	156.716	28.513	178	2	186	72017372	167	18.783	72017372	5G	5adko female
5	459540	158.316	22.754	177	30	186	72752502	166	19.055	72752502	5H	5wt female
5	459540	148.047	32.364	184	2	191	68033613	155	20.27	68033613	6A	6adko male
5	459540	159.253	24.603	179	36	187	73182952	168	15.879	73182952	6B	6wt male
5	459540	143.709	36.767	181	1	187	66040117	155	23.801	66040117	6C	6adko female
5	459540	150.757	39.484	182	2	189	69278736	169	22.494	69278736	6D	6wt female

## Sheet: SSp 2
name	area	mean	stdDev	mode	min	max	intDen	Median	%area	RawIntDen
6	1234200	164.791	21.089	177	19	193	203385207	171	9.85	203385207
6	1234200	164.417	20.027	178	4	194	202923621	171	7.891	202923621	1D	1wt female
6	1234200	161.756	22.649	171	21	190	199639112	169	6.489	199639112	1E	1adko male
6	1234200	165.75	26.316	181	0	194	204568262	175	8.278	204568262	1G	1adko female
6	1234200	163.653	21.152	176	34	193	201980080	170	9.072	201980080	2A	2adko male
											2B	2wt male
6	1124576	162.808	23.124	177	24	192	183090328	171	8.044	183090328	2D	2wt female
6	1234200	164.243	19.777	176	30	193	202708322	171	9.713	202708322	2G	2adko female
6	1234200	162.043	23.192	177	26	194	199993463	170	11.089	199993463	3A	3adko male
6	1234200	161.959	21.991	174	32	192	199890266	169	10.23	199890266	3B	3wt male
6	1234200	167.27	18.829	180	48	195	206445111	173	2.675	206445111	4A	4adko male
6	1234200	160.634	23.205	172	23	191	198254566	168	8.555	198254566	4C	4adko female
6	1234200	162.781	17.892	172	37	193	200904829	167	7.007	200904829	4F	4wt male
6	1234200	166.455	14.859	172	52	192	205438242	169	9.619	205438242	4H	4wt female
6	1234200	169.2	20.059	183	33	194	208827062	177	8.177	208827062	5A	5adko male
6	1234200	170.385	15.971	178	36	194	210289768	175	5.935	210289768	5F-B	5wt male
6	1234200	165.957	19.27	176	24	192	204823758	172	8.884	204823758	5G	5adko female
6	1234200	167.208	13.961	173	48	190	206367547	171	7.061	206367547	5H	5wt female
6	1234200	160.875	19.56	171	24	194	198552117	166	5.702	198552117	6A	6adko male
6	1234200	167.436	17.376	176	40	191	206649343	173	7.312	206649343	6B	6wt male
6	1234200	157.917	22.516	171	20	191	194901556	164	8.065	194901556	6C	6adko female
6	1234200	159.061	22.857	170	28	192	196313405	166	8.654	196313405	6D	6wt female

## Sheet: SSp 3
name	area	mean	stdDev	mode	min	max	intDen	Median	%area	RawIntDen
7	2351100	159.725	19.9	167	42	195	375529325	163	12.079	375529325
7	2351100	161.265	16.997	169	30	193	379149844	164	6.411	379149844	1D	1wt female
7	2351100	150.848	26.327	162	5	194	354658509	155	12.202	354658509	1E	1adko male
7	1896066	153.455	25.009	168	0	194	290961624	159	12.699	290961624	1G	1adko female
7	2351100	154.898	21.198	162	36	195	364180840	158	14.092	364180840	2A	2adko male
											2B	2wt male
7	2351100	157.205	22.28	163	0	195	369604162	160	8.343	369604162	2D	2wt female
7	2351100	161.516	16.169	167	50	196	379741011	164	7.838	379741011	2G	2adko female
7	2351100	156.117	19.546	163	44	196	367047111	159	12.064	367047111	3A	3adko male
7	2351100	156.073	22.317	170	14	195	366944045	160	14.628	366944045	3B	3wt male
7	2351100	154.093	16.856	155	27	195	362288006	155	2.671	362288006	4A	4adko male
7	2351100	156.625	21.236	168	39	195	368242058	160	8.393	368242058	4C	4adko female
7	2351100	159.369	18.042	165	44	196	374691548	162	8.014	374691548	4F	4wt male
7	2351100	166.612	14.897	171	60	195	391721162	168	9.235	391721162	4H	4wt female
7	2351100	153.55	19.172	161	37	194	361011657	156	19.324	361011657	5A	5adko male
7	2351100	163.331	17.047	170	40	196	384006352	166	10.982	384006352	5F-B	5wt male
7	2351100	163.804	17.823	177	29	197	385118836	167	9.197	385118836	5G	5adko female
7	2351100	165.703	14.914	174	55	194	389584972	168	8.999	389584972	5H	5wt female
7	2351100	157.57	20.754	167	39	198	370463083	161	7.315	370463083	6A	6adko male
7	2351100	162.649	18.41	169	46	195	382404857	165	10.924	382404857	6B	6wt male
7	2351100	157.483	20.62	167	40	195	370257454	161	6.885	370257454	6C	6adko female
7	2351100	162.171	16.721	171	48	196	381279453	165	3.134	381279453	6D	6wt female
